# Supplementary material for: Quantitative Profiling of Single Formalin Fixed Tumour Sections: proteomics for translational research
Source: Sci Rep. 2016 Oct 7;6:34949. doi: 10.1038/srep34949 (PMC5054533; doi:10.1038/srep34949)
Supplement: Supplementary Information [file srep34949-s2.xls]

## Sheet: Supplemental Table 1
Supplemental Table 1 - Annotation information for all patient samples
Project: Proteomics analysis of FFPE tissue
Study #	VOA ID	Block	Tissue Type	Histology Type	Cellularity	Slide Notes	sections	# sections per tube	# tubes per sample
1	VOA1215B	B	Ovarian	Clear cell	0.5		10uM	1	2
2	VOA1210A	A	Ovarian	Clear cell	0.65		10uM	1	2
3	VOA1246A	A	Ovarian	Clear cell	0.65		10uM	1	2
4	VOA1303A	A	Ovarian	Clear cell	0.6		10uM	1	2
5	VOA1493A	A	Ovarian	Clear cell	0.5		10uM	1	2
6	VOA376D	D	Ovarian	High-grade serous	0.75		10uM	1	2
7	VOA1768A	A	Ovarian	High-grade serous	0.4		10uM	1	2
8	VOA1798A	A	Ovarian	High-grade serous	0.6	lots of necrosis	10uM	1	2
9	VOA1811D	D	Ovarian	High-grade serous	0.5		10uM	1	2
10	VOA1842B	B	Ovarian	High-grade serous	0.85		10uM	1	2
Project: Proteomics analysis of Frozen tissue
Study #	VOA ID	Block	Tissue Type	Histology Type	Cellularity	Slide Notes	sections	# sections per tube	# tubes per sample
1	VOA1215A	B	Ovarian	Clear cell	0.5		10uM	1	2
2	VOA1246A	A	Ovarian	Clear cell	0.65		10uM	1	2
3	VOA1303A	A	Ovarian	Clear cell	0.6		10uM	1	2
4	VOA1493B	B	Ovarian	Clear cell	0.5		10uM	1	2
5	VOA376C	C	Ovarian	High-grade serous	0.75		10uM	1	2
6	VOA1768A	A	Ovarian	High-grade serous	0.4		10uM	1	2
7	VOA1798A	A	Ovarian	High-grade serous	0.6	lots of necrosis	10uM	1	2
8	VOA1842B	B	Ovarian	High-grade serous	0.85		10uM	1	2
Project: Proteomics analysis of FFPE tissue with pooled standard
Study #	VOA ID		Tissue Type	Histology Type	Cellularity		sections	# sections per tube	# tubes per sample
1	VOA1215B	B	Ovarian	Clear cell	0.5		10uM	1	2
2	VOA1210A	A	Ovarian	Clear cell	0.65		10uM	1	2
3	VOA1246A	A	Ovarian	Clear cell	0.65		10uM	1	2
4	VOA1303A	A	Ovarian	Clear cell	0.6		10uM	1	2
5	VOA1493A	A	Ovarian	Clear cell	0.5		10uM	1	2
6	VOA867A	A	Ovarian	Clear cell	0.7		10uM	1	2
7	VOA376D	D	Ovarian	High-grade serous	0.75		10uM	1	2
8	VOA1768A	A	Ovarian	High-grade serous	0.4		10uM	1	2
9	VOA1811D	D	Ovarian	High-grade serous	0.5		10uM	1	2
10	VOA1842B	B	Ovarian	High-grade serous	0.85		10uM	1	2
11	VOA1630B	B	Ovarian	High-grade serous	0.7		10uM	1	2
12	VOA1863B	B	Ovarian	High-grade serous	0.5		10uM	1	2
13	VOA782A	A	Ovarian	Endometrioid	0.8		10uM	1	2
14	VOA1683A	A	Ovarian	Endometrioid	0.85		10uM	1	2
15	VOA614B	B	Ovarian	Endometrioid	0.75		10uM	1	2
16	VOA1911A	A	Ovarian	Endometrioid	0.8		10uM	1	2
17	VOA1195A	A	Ovarian	Endometrioid	0.3		10uM	1	2
18	VOA1328A	A	Ovarian	Endometrioid	0.7		10uM	1	2

## Sheet: Supplemental Table 2
Supplemental Table 2 - Variance in 112-gene signature across data sets
Gene	Association	FFPE	Frozen	Cell Lines	18-tumour Set
ANXA4	CCC	-1.90897	-2.67106	-1.49704	-1.68434
C3F	CCC	NA	NA	NA	NA
C5R1	CCC	NA	NA	NA	NA
CDA	CCC	-1.06486	-1.28863	NA	-0.684992
COL4A1	CCC	-1.64657	-0.40794	-0.641612	-0.824071
COL4A2	CCC	-1.63256	-1.20004	-1.73158	-1.04856
COMP	CCC	-1.24203	0.127386	NA	-0.535817
CPM	CCC	-2.15908	-2.13174	-2.99478	-0.896135
CRYAB	CCC	-2.87644	-2.41046	-0.649003	-2.1524
CRYM	CCC	-2.38468	-2.11228	-3.88213	-1.2343
CSPG2	CCC	NA	NA	NA	NA
CST6	CCC	NA	NA	NA	-0.578223
CYP1B1	CCC	-1.37957	-0.520932	2.32886	-1.25593
DEFB1	CCC	NA	NA	NA	NA
DRIL1	CCC	NA	NA	NA	NA
E48	CCC	NA	NA	NA	NA
EEF1A2	CCC	-2.7411	-3.71266	1.51978	-1.75625
ERBB2	CCC	-0.507146	0.259267	0.264766	-0.564036
FGFR3	CCC	NA	NA	NA	NA
FOXO1A	CCC	NA	NA	NA	NA
FXYD2	CCC	NA	-0.631064	NA	NA
GALE	CCC	-0.686297	-1.17859	-0.597846	-0.419226
GGT1	CCC	NA	-2.223	-3.84216	-2.12483
GLRX	CCC	-1.67224	-1.93661	1.04496	-1.64082
GP36B	CCC	NA	NA	NA	NA
GPC3	CCC	NA	0.449074	NA	-1.77443
GPX3	CCC	-0.68847	0.0916541	NA	-0.810348
HCLS1	CCC	-0.515492	-0.445053	NA	-0.228059
HGD	CCC	-2.76289	-4.31666	-4.14732	-1.44261
HMOX1	CCC	-0.954741	-1.02547	-3.12789	-0.219833
HNF1B	CCC	-1.65959	-2.05885	-3.13185	NA
HSPA2	CCC	-0.651862	-0.26977	-1.00932	-0.462452
IGFBP1	CCC	NA	NA	NA	-1.09896
IGFBP3	CCC	-2.27877	-1.98282	NA	-1.80853
IL6	CCC	NA	NA	NA	NA
ITM2B	CCC	-1.07485	-2.02197	-1.02717	-1.76962
KDELR3	CCC	NA	-0.393138	NA	NA
LAMB1	CCC	-2.93246	-2.42365	-2.03089	-1.71555
LAMC1	CCC	-2.43054	-2.34764	-2.07114	-2.07881
LBP	CCC	-1.65455	-0.425822	NA	-1.39623
MAGP2	CCC	NA	NA	NA	NA
MAL	CCC	NA	NA	NA	NA
MCAM	CCC	-0.509491	-0.22457	1.73637	-0.520055
MIG2	CCC	NA	NA	NA	NA
MITF	CCC	NA	NA	-1.61537	NA
MYOC	CCC	NA	NA	-0.636113	-0.686794
NAPSA	CCC	-2.59132	-2.87776	NA	-0.78843
NDRG1	CCC	-1.43023	-1.11346	-0.896606	-1.04624
NID2	CCC	-2.8591	-2.52912	-4.22207	-1.74514
NNMT	CCC	-0.503477	0.566354	-3.11297	0.16757
NP	CCC	NA	NA	NA	NA
NR1H4	CCC	NA	NA	-0.933113	NA
ORM1	CCC	-0.724866	-0.0913292	NA	-0.73589
PCCA	CCC	-0.21411	-0.209298	0.494177	-0.265118
PDXK	CCC	-0.385654	-0.472825	0.013773	-0.509687
PIG7	CCC	NA	NA	NA	NA
PLS3	CCC	-0.248441	-0.333267	-1.70415	-0.127848
PRX2	CCC	NA	NA	NA	NA
PSCDBP	CCC	NA	NA	NA	NA
PTHLH	CCC	NA	NA	NA	NA
PTPRM	CCC	0.120234	-0.418273	-1.517	-0.251642
PVR	CCC	-1.57722	-0.221277	-2.75112	-0.550581
RAB9	CCC	NA	NA	NA	NA
RAB9A	CCC	-0.827796	-1.26807	-2.00759	-0.251151
RBP4	CCC	NA	NA	NA	NA
RBPMS	CCC	-1.86307	-1.85774	-0.937907	-1.31231
SLC6A12	CCC	NA	-0.36849	NA	NA
SLPI	CCC	-1.22113	-0.999697	1.91537	-1.31635
SLPI	HGSC	-1.22113	-0.999697	1.91537	-1.31635
SOD2	CCC	-0.773883	-0.181731	-1.81792	-0.440675
SPP1	CCC	-0.841763	-1.27161	-2.5675	-0.401574
STC1	CCC	-1.3775	-1.23802	NA	-0.997757
TCF2	CCC	NA	NA	NA	NA
TCN2	CCC	NA	-0.258043	NA	NA
TFPI2	CCC	-2.24055	-1.45624	-0.238094	-3.02578
TIMP2	CCC	-1.2975	-0.228725	-1.09082	-0.728519
TOB1	CCC	NA	NA	NA	NA
VATI	CCC	NA	NA	NA	NA
WARS	CCC	-1.05977	-1.40089	-0.0248136	-0.335541
ADAMDEC1	HGSC	NA	NA	NA	NA
ARID1A	HGSC	0.794726	0.535511	2.25778	0.296729
ASRGL1	HGSC	1.69514	2.26277	-1.1718	0.66184
BMS1	HGSC	0.451197	-0.00432601	-0.638011	0.116731
C10orf116	HGSC	NA	NA	NA	NA
CD55	HGSC	-0.550801	-0.0956425	0.536083	-0.413131
COL1A2	HGSC	0.0992637	0.941864	NA	-0.274147
COL3A1	HGSC	-0.281708	0.799834	NA	-0.370502
CRABP2	HGSC	3.18177	2.52175	2.2956	2.13645
CTHRC1	HGSC	0.0365894	1.73141	NA	0.138373
CXCL10	HGSC	NA	1.85106	NA	NA
CXCL11	HGSC	NA	NA	NA	NA
CXCL17	HGSC	NA	NA	NA	NA
CXCL9	HGSC	NA	NA	NA	NA
CYP4B1	HGSC	NA	NA	NA	1.68405
EPCAM	HGSC	0.0803338	-0.712438	-0.069243	-0.152578
FOLR1	HGSC	1.4197	1.17401	1.59243	2.10614
HMGA2	HGSC	0.682138	-0.19314	-0.941923	0.120707
IDO1	HGSC	0.298207	-0.919959	-0.842789	0.0346495
ISG15	HGSC	0.709319	0.769652	0.634871	0.291094
KIF1A	HGSC	-0.890806	-0.26156	NA	0.675664
KIF3B	HGSC	-0.163009	-0.0701804	0.928607	-0.509469
MIF	HGSC	0.021562	-0.0459569	1.07475	0.148599
MMP7	HGSC	0.819015	1.56095	NA	0.517662
MSLN	HGSC	1.1943	0.483376	4.85063	1.25177
MYCN	HGSC	0.423021	NA	NA	0.484745
NRIP1	HGSC	NA	NA	1.13581	NA
PAX8	HGSC	-0.292227	0.588294	-0.192618	-0.177651
PPL	HGSC	0.199906	0.574298	1.52504	0.14815
S100A6	HGSC	0.671791	0.845124	1.36633	0.891607
SORL1	HGSC	0.493279	0.413305	0.821212	0.326876
TP53	HGSC	2.04822	2.76912	2.1107	0.388672
UCHL1	HGSC	0.559802	0.692529	0.45548	0.378111
WT1	HGSC	2.0633	1.9808	2.13603	0.786933

## Sheet: Supplemental Table 3
Supplemental Table 3 - Gene enrichment analysis in Metascape
HGSC
GroupID	Category	Term	Description	LogP	Log(q-value)	InTerm_InList	Symbols
1_Summary	Hallmark Gene Sets	M5913	HALLMARK INTERFERON GAMMA RESPONSE	-22.4004	-19.215	30/200	BST2,CD74,ICAM1,IFI35,IFIT2,IFIT1,IFIT3,MX1,MX2,OAS2,OAS3,PML,EIF2AK2,PSMB9,PSMB10,PSME1,PSME2,STAT1,TAP1,TAPBP,TNFAIP2,NMI,UBE2L6,ISG15,IRF9,DDX58,SAMHD1,LAP3,GBP4,CMPK2,CD47,GBP2,GMPR,SAMD9,SP100,ANXA1,ASS1,BAD,GBP1,GSK3B,HLA-DRA,HSPA1A,HSPA9,AFF3,ARHGEF2,CORO1A,TMEM173,SLC27A1,RCC1,FDPS,HMGA1,IFI16,IL16,LDLR,NFIA,SERPINB9,RALA,TAP2,DEK,SQSTM1,ZMYND11,PSIP1,SUPT16H,SCRIB,DDX21,LMCD1,EMP2,PAK1,S…
1_Member	Hallmark Gene Sets	M5913	HALLMARK INTERFERON GAMMA RESPONSE	-22.4004	-19.215	30/200	BST2,CD74,ICAM1,IFI35,IFIT2,IFIT1,IFIT3,MX1,MX2,OAS2,OAS3,PML,EIF2AK2,PSMB9,PSMB10,PSME1,PSME2,STAT1,TAP1,TAPBP,TNFAIP2,NMI,UBE2L6,ISG15,IRF9,DDX58,SAMHD1,LAP3,GBP4,CMPK2
1_Member	Hallmark Gene Sets	M5911	HALLMARK INTERFERON ALPHA RESPONSE	-20.621	-17.737	22/97	BST2,CD47,CD74,GBP2,GMPR,IFI35,IFIT2,IFIT3,MX1,EIF2AK2,PSMB9,PSME1,PSME2,TAP1,NMI,UBE2L6,ISG15,IRF9,LAP3,SAMD9,GBP4,CMPK2
1_Member	GO Biological Processes	GO:0071357	cellular response to type I interferon	-12.8264	-10.244	15/81	BST2,GBP2,IFI35,IFIT2,IFIT1,IFIT3,MX1,MX2,OAS2,OAS3,SP100,STAT1,ISG15,IRF9,SAMHD1
1_Member	GO Biological Processes	GO:0060337	type I interferon signaling pathway	-12.8264	-10.244	15/81	BST2,GBP2,IFI35,IFIT2,IFIT1,IFIT3,MX1,MX2,OAS2,OAS3,SP100,STAT1,ISG15,IRF9,SAMHD1
1_Member	GO Biological Processes	GO:0034340	response to type I interferon	-12.5027	-10.017	15/85	BST2,GBP2,IFI35,IFIT2,IFIT1,IFIT3,MX1,MX2,OAS2,OAS3,SP100,STAT1,ISG15,IRF9,SAMHD1
1_Member	GO Biological Processes	GO:0034097	response to cytokine	-9.74524	-7.405	37/855	ANXA1,ASS1,BAD,BST2,CD74,GBP1,GBP2,GSK3B,HLA-DRA,HSPA1A,HSPA9,ICAM1,IFI35,IFIT2,IFIT1,IFIT3,AFF3,MX1,MX2,OAS2,OAS3,PML,EIF2AK2,PSMB9,PSMB10,PSME1,PSME2,SP100,STAT1,ARHGEF2,UBE2L6,ISG15,IRF9,CORO1A,SAMHD1,TMEM173,SLC27A1
1_Member	GO Biological Processes	GO:0071345	cellular response to cytokine stimulus	-9.48328	-7.298	34/751	ASS1,BAD,BST2,CD74,GBP1,GBP2,GSK3B,HLA-DRA,HSPA1A,HSPA9,ICAM1,IFI35,IFIT2,IFIT1,IFIT3,MX1,MX2,OAS2,OAS3,PML,PSMB9,PSMB10,PSME1,PSME2,SP100,STAT1,ARHGEF2,UBE2L6,ISG15,IRF9,CORO1A,SAMHD1,TMEM173,SLC27A1
1_Member	GO Biological Processes	GO:0044419	interspecies interaction between organisms	-8.75981	-6.721	35/843	BAD,BST2,RCC1,FDPS,HLA-DRA,HMGA1,HSPA1A,ICAM1,IFI16,IFIT1,IL16,LDLR,MX1,NFIA,OAS3,SERPINB9,PML,EIF2AK2,PSMB9,PSMB10,PSME1,PSME2,RALA,SP100,STAT1,TAP1,TAP2,DEK,SQSTM1,ISG15,ZMYND11,PSIP1,SUPT16H,SCRIB,DDX58
1_Member	GO Biological Processes	GO:0044403	symbiosis, encompassing mutualism through parasitism	-8.75981	-6.721	35/843	BAD,BST2,RCC1,FDPS,HLA-DRA,HMGA1,HSPA1A,ICAM1,IFI16,IFIT1,IL16,LDLR,MX1,NFIA,OAS3,SERPINB9,PML,EIF2AK2,PSMB9,PSMB10,PSME1,PSME2,RALA,SP100,STAT1,TAP1,TAP2,DEK,SQSTM1,ISG15,ZMYND11,PSIP1,SUPT16H,SCRIB,DDX58
1_Member	GO Biological Processes	GO:0009615	response to virus	-8.22773	-6.247	23/411	BAD,BST2,GBP1,HMGA1,IFI16,IFIT2,IFIT1,IFIT3,MX1,MX2,OAS2,OAS3,PML,EIF2AK2,PSMB9,STAT1,DDX21,ISG15,IRF9,DDX58,SAMHD1,LMCD1,TMEM173
1_Member	GO Biological Processes	GO:0016032	viral process	-8.1027	-6.148	33/808	BAD,BST2,RCC1,FDPS,HLA-DRA,HMGA1,HSPA1A,ICAM1,IFI16,IFIT1,IL16,LDLR,MX1,NFIA,OAS3,PML,EIF2AK2,PSMB9,PSMB10,PSME1,PSME2,RALA,SP100,STAT1,TAP1,TAP2,DEK,ISG15,ZMYND11,PSIP1,SUPT16H,SCRIB,DDX58
1_Member	GO Biological Processes	GO:0019221	cytokine-mediated signaling pathway	-8.03302	-6.109	28/608	BAD,BST2,CD74,GBP1,GBP2,HLA-DRA,HSPA1A,ICAM1,IFI35,IFIT2,IFIT1,IFIT3,MX1,MX2,OAS2,OAS3,PML,PSMB9,PSMB10,PSME1,PSME2,SP100,STAT1,UBE2L6,ISG15,IRF9,SAMHD1,SLC27A1
1_Member	GO Biological Processes	GO:0044764	multi-organism cellular process	-7.92201	-6.038	33/822	BAD,BST2,RCC1,FDPS,HLA-DRA,HMGA1,HSPA1A,ICAM1,IFI16,IFIT1,IL16,LDLR,MX1,NFIA,OAS3,PML,EIF2AK2,PSMB9,PSMB10,PSME1,PSME2,RALA,SP100,STAT1,TAP1,TAP2,DEK,ISG15,ZMYND11,PSIP1,SUPT16H,SCRIB,DDX58
1_Member	GO Biological Processes	GO:0051607	defense response to virus	-7.07976	-5.257	19/330	BST2,GBP1,IFI16,IFIT2,IFIT1,IFIT3,MX1,MX2,OAS2,OAS3,PML,EIF2AK2,STAT1,ISG15,IRF9,DDX58,SAMHD1,LMCD1,TMEM173
1_Member	GO Biological Processes	GO:0060333	interferon-gamma-mediated signaling pathway	-6.67861	-4.892	10/87	GBP1,GBP2,HLA-DRA,ICAM1,OAS2,OAS3,PML,SP100,STAT1,IRF9
1_Member	GO Biological Processes	GO:0048525	negative regulation of viral process	-6.58445	-4.831	10/89	BST2,IFI16,IFIT1,MX1,OAS3,PML,EIF2AK2,SP100,STAT1,ISG15
1_Member	GO Biological Processes	GO:0043903	regulation of symbiosis, encompassing mutualism through parasitism	-6.53427	-4.796	15/224	BAD,BST2,IFI16,IFIT1,MX1,OAS3,PML,EIF2AK2,SP100,STAT1,TAP1,TAP2,SQSTM1,ISG15,SUPT16H
1_Member	GO Biological Processes	GO:0002252	immune effector process	-6.22462	-4.502	29/788	ANXA1,BST2,CD47,CD74,EMP2,GBP1,ICAM1,IFI16,IFIT2,IFIT1,IFIT3,MX1,MX2,OAS2,OAS3,PAK1,SERPINB9,PML,EIF2AK2,S100A13,STAT1,TAP1,ISG15,IRF9,CORO1A,DDX58,SAMHD1,LMCD1,TMEM173
1_Member	GO Biological Processes	GO:0009607	response to biotic stimulus	-5.89399	-4.214	32/959	ASS1,BAD,BST2,CD47,GBP1,GSK3B,HMGA1,ICAM1,IFI16,IFIT2,IFIT1,IFIT3,MX1,MX2,NCL,OAS2,OAS3,SERPINB9,PML,EIF2AK2,PSMB9,STAT1,DDX21,ISG15,IRF9,DDX58,SAMHD1,LMCD1,S100A14,VTCN1,CMPK2,TMEM173
1_Member	GO Biological Processes	GO:0034341	response to interferon-gamma	-5.82602	-4.16	12/161	ASS1,BST2,GBP1,GBP2,HLA-DRA,ICAM1,OAS2,OAS3,PML,SP100,STAT1,IRF9
1_Member	GO Biological Processes	GO:0051707	response to other organism	-5.79088	-4.15	31/922	ASS1,BAD,BST2,CD47,GBP1,HMGA1,ICAM1,IFI16,IFIT2,IFIT1,IFIT3,MX1,MX2,NCL,OAS2,OAS3,SERPINB9,PML,EIF2AK2,PSMB9,STAT1,DDX21,ISG15,IRF9,DDX58,SAMHD1,LMCD1,S100A14,VTCN1,CMPK2,TMEM173
1_Member	GO Biological Processes	GO:0043207	response to external biotic stimulus	-5.79088	-4.15	31/922	ASS1,BAD,BST2,CD47,GBP1,HMGA1,ICAM1,IFI16,IFIT2,IFIT1,IFIT3,MX1,MX2,NCL,OAS2,OAS3,SERPINB9,PML,EIF2AK2,PSMB9,STAT1,DDX21,ISG15,IRF9,DDX58,SAMHD1,LMCD1,S100A14,VTCN1,CMPK2,TMEM173
1_Member	GO Biological Processes	GO:1903901	negative regulation of viral life cycle	-5.71878	-4.094	9/86	BST2,IFI16,IFIT1,MX1,OAS3,PML,EIF2AK2,SP100,ISG15
1_Member	GO Biological Processes	GO:0071346	cellular response to interferon-gamma	-5.6413	-4.036	11/139	ASS1,GBP1,GBP2,HLA-DRA,ICAM1,OAS2,OAS3,PML,SP100,STAT1,IRF9
1_Member	GO Biological Processes	GO:0050792	regulation of viral process	-5.59464	-4.012	13/200	BST2,IFI16,IFIT1,MX1,OAS3,PML,EIF2AK2,SP100,STAT1,TAP1,TAP2,ISG15,SUPT16H
1_Member	GO Biological Processes	GO:0045071	negative regulation of viral genome replication	-5.48064	-3.908	7/49	BST2,IFI16,IFIT1,MX1,OAS3,EIF2AK2,ISG15
1_Member	GO Biological Processes	GO:0019079	viral genome replication	-5.39423	-3.853	9/94	BST2,IFI16,IFIT1,MX1,NFIA,OAS3,EIF2AK2,DEK,ISG15
1_Member	GO Biological Processes	GO:0043901	negative regulation of multi-organism process	-5.2915	-3.779	11/151	BST2,IFI16,IFIT1,MX1,OAS3,PML,EIF2AK2,SP100,STAT1,SQSTM1,ISG15
1_Member	GO Biological Processes	GO:0045069	regulation of viral genome replication	-4.24288	-2.997	7/75	BST2,IFI16,IFIT1,MX1,OAS3,EIF2AK2,ISG15
1_Member	GO Biological Processes	GO:0098542	defense response to other organism	-4.17019	-2.944	20/569	BST2,GBP1,IFI16,IFIT2,IFIT1,IFIT3,MX1,MX2,OAS2,OAS3,PML,EIF2AK2,STAT1,ISG15,IRF9,DDX58,SAMHD1,LMCD1,S100A14,TMEM173
1_Member	GO Biological Processes	GO:0043900	regulation of multi-organism process	-4.06734	-2.882	18/488	BAD,BST2,IFI16,IFIT1,MX1,OAS3,PML,EIF2AK2,SP100,STAT1,TAP1,TAP2,SQSTM1,ISG15,SUPT16H,DDX58,LMCD1,TMEM173
1_Member	GO Biological Processes	GO:0019058	viral life cycle	-3.99575	-2.836	17/450	BST2,HSPA1A,ICAM1,IFI16,IFIT1,LDLR,MX1,NFIA,OAS3,PML,EIF2AK2,SP100,TAP1,TAP2,DEK,ISG15,SUPT16H
1_Member	GO Biological Processes	GO:1903900	regulation of viral life cycle	-3.72621	-2.62	10/187	BST2,IFI16,IFIT1,MX1,OAS3,PML,EIF2AK2,SP100,ISG15,SUPT16H
2_Summary	Hallmark Gene Sets	M5905	HALLMARK ADIPOGENESIS	-9.78062	-7.405	18/200	ACADM,AK2,ATP1B3,SLC25A10,CYC1,DHCR7,DLAT,FAH,GPD2,HADH,MDH2,SNCG,UQCRC1,AIFM1,UQCRQ,MRPL15,UQCR10,SLC27A1
2_Member	Hallmark Gene Sets	M5905	HALLMARK ADIPOGENESIS	-9.78062	-7.405	18/200	ACADM,AK2,ATP1B3,SLC25A10,CYC1,DHCR7,DLAT,FAH,GPD2,HADH,MDH2,SNCG,UQCRC1,AIFM1,UQCRQ,MRPL15,UQCR10,SLC27A1
3_Summary	GO Biological Processes	GO:0044282	small molecule catabolic process	-9.62032	-7.338	23/348	ABAT,ACADM,ALDH1B1,ATP2B4,BAD,BCAT1,CBR3,SLC25A10,FAH,GCDH,GLDC,GPD2,HADH,IMPA1,IVD,LDLR,PFKM,ALDH5A1,BBOX1,TMLHE,CCBL2,ALDH1L2,IL4I1,ASNS,ASS1,FOLR1,FPGS,PSMB9,PSMB10,PSME1,PSME2,PHGDH,PYCRL,NARS2,THNSL1,TYMP,SAMHD1
3_Member	GO Biological Processes	GO:0044282	small molecule catabolic process	-9.62032	-7.338	23/348	ABAT,ACADM,ALDH1B1,ATP2B4,BAD,BCAT1,CBR3,SLC25A10,FAH,GCDH,GLDC,GPD2,HADH,IMPA1,IVD,LDLR,PFKM,ALDH5A1,BBOX1,TMLHE,CCBL2,ALDH1L2,IL4I1
3_Member	GO Biological Processes	GO:0009063	cellular amino acid catabolic process	-9.16131	-7.018	14/121	ABAT,ATP2B4,BCAT1,SLC25A10,FAH,GCDH,GLDC,IVD,ALDH5A1,BBOX1,TMLHE,CCBL2,ALDH1L2,IL4I1
3_Member	GO Biological Processes	GO:0006520	cellular amino acid metabolic process	-8.86395	-6.758	26/484	ABAT,ASNS,ASS1,ATP2B4,BCAT1,SLC25A10,FAH,FOLR1,FPGS,GCDH,GLDC,IVD,PSMB9,PSMB10,PSME1,PSME2,ALDH5A1,BBOX1,PHGDH,TMLHE,CCBL2,PYCRL,NARS2,THNSL1,ALDH1L2,IL4I1
3_Member	GO Biological Processes	GO:0046395	carboxylic acid catabolic process	-7.26647	-5.424	16/226	ABAT,ACADM,ATP2B4,BCAT1,SLC25A10,FAH,GCDH,GLDC,HADH,IVD,ALDH5A1,BBOX1,TMLHE,CCBL2,ALDH1L2,IL4I1
3_Member	GO Biological Processes	GO:0016054	organic acid catabolic process	-7.26647	-5.424	16/226	ABAT,ACADM,ATP2B4,BCAT1,SLC25A10,FAH,GCDH,GLDC,HADH,IVD,ALDH5A1,BBOX1,TMLHE,CCBL2,ALDH1L2,IL4I1
3_Member	GO Biological Processes	GO:1901565	organonitrogen compound catabolic process	-5.26814	-3.764	17/357	ABAT,ATP2B4,BCAT1,SLC25A10,TYMP,FAH,GCDH,GLDC,IVD,LDLR,ALDH5A1,BBOX1,SAMHD1,TMLHE,CCBL2,ALDH1L2,IL4I1
3_Member	GO Biological Processes	GO:1901605	alpha-amino acid metabolic process	-5.23944	-3.753	16/321	ASNS,ASS1,ATP2B4,FAH,FOLR1,FPGS,GCDH,GLDC,IVD,ALDH5A1,PHGDH,CCBL2,PYCRL,THNSL1,ALDH1L2,IL4I1
3_Member	GO Biological Processes	GO:1901606	alpha-amino acid catabolic process	-4.41397	-3.092	8/96	ATP2B4,FAH,GCDH,GLDC,IVD,CCBL2,ALDH1L2,IL4I1
3_Member	GO Biological Processes	GO:0009072	aromatic amino acid family metabolic process	-3.27588	-2.252	42489	FAH,GCDH,CCBL2,IL4I1
3_Member	GO Biological Processes	GO:0009074	aromatic amino acid family catabolic process	-2.60429	-1.766	42450	FAH,CCBL2,IL4I1
4_Summary	Hallmark Gene Sets	M5935	HALLMARK FATTY ACID METABOLISM	-9.51326	-7.298	16/158	ACADM,ALDH3A2,CBR3,FH,GCDH,GPD2,HADH,IDH3B,MDH2,PSME1,SUCLG2,UBE2L6,GRHPR,PRDX6,IL4I1,D2HGDH,DLAT,UQCRB,UQCRC1,UQCRC2,ASS1,FOLR1,FPGS,PFKM,PGLS,ADCK3,ALDH1L2
4_Member	Hallmark Gene Sets	M5935	HALLMARK FATTY ACID METABOLISM	-9.51326	-7.298	16/158	ACADM,ALDH3A2,CBR3,FH,GCDH,GPD2,HADH,IDH3B,MDH2,PSME1,SUCLG2,UBE2L6,GRHPR,PRDX6,IL4I1,D2HGDH
4_Member	GO Biological Processes	GO:0009060	aerobic respiration	-5.9519	-4.257	8/60	DLAT,FH,IDH3B,MDH2,UQCRB,UQCRC1,UQCRC2,SUCLG2
4_Member	GO Biological Processes	GO:0072350	tricarboxylic acid metabolic process	-5.10029	-3.64	6/37	ASS1,DLAT,FH,IDH3B,MDH2,SUCLG2
4_Member	GO Biological Processes	GO:0006099	tricarboxylic acid cycle	-4.46542	-3.126	42519	DLAT,FH,IDH3B,MDH2,SUCLG2
4_Member	GO Biological Processes	GO:0006101	citrate metabolic process	-4.18331	-2.953	5/33	DLAT,FH,IDH3B,MDH2,SUCLG2
4_Member	GO Biological Processes	GO:0006732	coenzyme metabolic process	-3.13111	-2.145	12/305	CBR3,DLAT,FOLR1,FPGS,GCDH,IDH3B,MDH2,PFKM,SUCLG2,PGLS,ADCK3,ALDH1L2
4_Member	GO Biological Processes	GO:0051186	cofactor metabolic process	-2.53608	-1.718	12/359	CBR3,DLAT,FOLR1,FPGS,GCDH,IDH3B,MDH2,PFKM,SUCLG2,PGLS,ADCK3,ALDH1L2
5_Summary	GO Biological Processes	GO:0044283	small molecule biosynthetic process	-8.412	-6.403	27/546	ABAT,ACADM,ANXA1,ASNS,ASS1,ATP2B4,BCAT1,CD74,SLC25A10,DHCR7,FDPS,FPGS,GPD2,IMPA1,MDH2,PCK2,PTGS1,BBOX1,PHGDH,ISYNA1,CYB5R2,LPCAT2,TMLHE,ADCK3,PYCRL,THNSL1,SLC27A1,FAH,ALDH5A1,GCDH
5_Member	GO Biological Processes	GO:0044283	small molecule biosynthetic process	-8.412	-6.403	27/546	ABAT,ACADM,ANXA1,ASNS,ASS1,ATP2B4,BCAT1,CD74,SLC25A10,DHCR7,FDPS,FPGS,GPD2,IMPA1,MDH2,PCK2,PTGS1,BBOX1,PHGDH,ISYNA1,CYB5R2,LPCAT2,TMLHE,ADCK3,PYCRL,THNSL1,SLC27A1
5_Member	GO Biological Processes	GO:0009064	glutamine family amino acid metabolic process	-5.43406	-3.872	8/70	ASNS,ASS1,ATP2B4,FAH,FPGS,ALDH5A1,PHGDH,PYCRL
5_Member	GO Biological Processes	GO:0008652	cellular amino acid biosynthetic process	-5.35595	-3.824	9/95	ABAT,ASNS,ASS1,ATP2B4,BCAT1,FPGS,PHGDH,PYCRL,THNSL1
5_Member	GO Biological Processes	GO:0046394	carboxylic acid biosynthetic process	-4.82776	-3.428	15/308	ABAT,ACADM,ANXA1,ASNS,ASS1,ATP2B4,BCAT1,CD74,FPGS,PTGS1,BBOX1,PHGDH,TMLHE,PYCRL,THNSL1
5_Member	GO Biological Processes	GO:0016053	organic acid biosynthetic process	-4.82776	-3.428	15/308	ABAT,ACADM,ANXA1,ASNS,ASS1,ATP2B4,BCAT1,CD74,FPGS,PTGS1,BBOX1,PHGDH,TMLHE,PYCRL,THNSL1
5_Member	GO Biological Processes	GO:1901607	alpha-amino acid biosynthetic process	-4.06279	-2.882	7/80	ASNS,ASS1,ATP2B4,FPGS,PHGDH,PYCRL,THNSL1
5_Member	GO Biological Processes	GO:0009066	aspartate family amino acid metabolic process	-3.15596	-2.159	5/54	ASNS,ASS1,GCDH,PHGDH,THNSL1
6_Summary	Hallmark Gene Sets	M5936	HALLMARK OXIDATIVE PHOSPHORYLATION	-8.01515	-6.109	16/200	ACADM,ATP5F1,CYC1,DLAT,FH,HSPA9,IDH3B,MDH2,UQCRB,UQCRC1,UQCRC2,AIFM1,AFG3L2,UQCRQ,MRPL15,UQCR10,ALDH5A1,SUCLG2,NUBPL,AK2,ATP6V1B1,BAD,GBAS,HSPA1A,NME3,PFKM,PPIF,SAMHD1,CMPK2,TYMP,FHIT,GMPR,NPR1,OAS2,PGLS,GSK3B
6_Member	Hallmark Gene Sets	M5936	HALLMARK OXIDATIVE PHOSPHORYLATION	-8.01515	-6.109	16/200	ACADM,ATP5F1,CYC1,DLAT,FH,HSPA9,IDH3B,MDH2,UQCRB,UQCRC1,UQCRC2,AIFM1,AFG3L2,UQCRQ,MRPL15,UQCR10
6_Member	GO Biological Processes	GO:0045333	cellular respiration	-6.61311	-4.843	14/191	ATP5F1,CYC1,DLAT,FH,IDH3B,MDH2,UQCRB,UQCRC1,UQCRC2,ALDH5A1,SUCLG2,UQCRQ,UQCR10,NUBPL
6_Member	GO Biological Processes	GO:0009141	nucleoside triphosphate metabolic process	-5.95047	-4.257	15/249	AK2,ATP5F1,ATP6V1B1,BAD,GBAS,HSPA1A,NME3,PFKM,UQCRB,UQCRC1,UQCRC2,PPIF,SAMHD1,UQCR10,CMPK2
6_Member	GO Biological Processes	GO:0009144	purine nucleoside triphosphate metabolic process	-5.71114	-4.094	14/227	AK2,ATP5F1,ATP6V1B1,BAD,GBAS,HSPA1A,NME3,PFKM,UQCRB,UQCRC1,UQCRC2,PPIF,SAMHD1,UQCR10
6_Member	GO Biological Processes	GO:0006122	mitochondrial electron transport, ubiquinol to cytochrome c	-5.24413	-3.753	42470	UQCRB,UQCRC1,UQCRC2,UQCR10
6_Member	GO Biological Processes	GO:0009205	purine ribonucleoside triphosphate metabolic process	-5.1414	-3.664	13/220	AK2,ATP5F1,ATP6V1B1,BAD,GBAS,HSPA1A,NME3,PFKM,UQCRB,UQCRC1,UQCRC2,PPIF,UQCR10
6_Member	GO Biological Processes	GO:0009117	nucleotide metabolic process	-5.06857	-3.616	23/622	AK2,ATP5F1,ATP6V1B1,BAD,TYMP,FHIT,GBAS,GMPR,HSPA1A,IDH3B,MDH2,NME3,NPR1,OAS2,PFKM,UQCRB,UQCRC1,UQCRC2,PPIF,PGLS,SAMHD1,UQCR10,CMPK2
6_Member	GO Biological Processes	GO:0009199	ribonucleoside triphosphate metabolic process	-5.01549	-3.579	13/226	AK2,ATP5F1,ATP6V1B1,BAD,GBAS,HSPA1A,NME3,PFKM,UQCRB,UQCRC1,UQCRC2,PPIF,UQCR10
6_Member	GO Biological Processes	GO:0006753	nucleoside phosphate metabolic process	-4.97934	-3.55	23/630	AK2,ATP5F1,ATP6V1B1,BAD,TYMP,FHIT,GBAS,GMPR,HSPA1A,IDH3B,MDH2,NME3,NPR1,OAS2,PFKM,UQCRB,UQCRC1,UQCRC2,PPIF,PGLS,SAMHD1,UQCR10,CMPK2
6_Member	GO Biological Processes	GO:0006091	generation of precursor metabolites and energy	-4.92157	-3.502	19/461	AK2,ATP5F1,CYC1,DLAT,FH,GBAS,GSK3B,IDH3B,MDH2,PFKM,UQCRB,UQCRC1,UQCRC2,ALDH5A1,SUCLG2,PPIF,UQCRQ,UQCR10,NUBPL
6_Member	GO Biological Processes	GO:0046034	ATP metabolic process	-4.74821	-3.356	12/205	AK2,ATP5F1,ATP6V1B1,BAD,GBAS,HSPA1A,PFKM,UQCRB,UQCRC1,UQCRC2,PPIF,UQCR10
6_Member	GO Biological Processes	GO:0015980	energy derivation by oxidation of organic compounds	-4.4505	-3.117	16/372	ATP5F1,CYC1,DLAT,FH,GSK3B,IDH3B,MDH2,PFKM,UQCRB,UQCRC1,UQCRC2,ALDH5A1,SUCLG2,UQCRQ,UQCR10,NUBPL
6_Member	GO Biological Processes	GO:0022904	respiratory electron transport chain	-4.36267	-3.068	9/126	ATP5F1,CYC1,UQCRB,UQCRC1,UQCRC2,ALDH5A1,UQCRQ,UQCR10,NUBPL
6_Member	GO Biological Processes	GO:0055086	nucleobase-containing small molecule metabolic process	-4.36065	-3.068	23/690	AK2,ATP5F1,ATP6V1B1,BAD,TYMP,FHIT,GBAS,GMPR,HSPA1A,IDH3B,MDH2,NME3,NPR1,OAS2,PFKM,UQCRB,UQCRC1,UQCRC2,PPIF,PGLS,SAMHD1,UQCR10,CMPK2
6_Member	GO Biological Processes	GO:0022900	electron transport chain	-4.30896	-3.027	9/128	ATP5F1,CYC1,UQCRB,UQCRC1,UQCRC2,ALDH5A1,UQCRQ,UQCR10,NUBPL
6_Member	GO Biological Processes	GO:0009167	purine ribonucleoside monophosphate metabolic process	-4.04698	-2.875	12/242	AK2,ATP5F1,ATP6V1B1,BAD,GBAS,HSPA1A,PFKM,UQCRB,UQCRC1,UQCRC2,PPIF,UQCR10
6_Member	GO Biological Processes	GO:0009126	purine nucleoside monophosphate metabolic process	-4.03	-2.862	12/243	AK2,ATP5F1,ATP6V1B1,BAD,GBAS,HSPA1A,PFKM,UQCRB,UQCRC1,UQCRC2,PPIF,UQCR10
6_Member	GO Biological Processes	GO:0006163	purine nucleotide metabolic process	-3.93501	-2.782	18/500	AK2,ATP5F1,ATP6V1B1,BAD,FHIT,GBAS,GMPR,HSPA1A,NME3,NPR1,OAS2,PFKM,UQCRB,UQCRC1,UQCRC2,PPIF,SAMHD1,UQCR10
6_Member	GO Biological Processes	GO:0006119	oxidative phosphorylation	-3.92804	-2.782	7/84	AK2,GBAS,UQCRB,UQCRC1,UQCRC2,PPIF,UQCR10
6_Member	GO Biological Processes	GO:0009161	ribonucleoside monophosphate metabolic process	-3.83318	-2.705	12/255	AK2,ATP5F1,ATP6V1B1,BAD,GBAS,HSPA1A,PFKM,UQCRB,UQCRC1,UQCRC2,PPIF,UQCR10
6_Member	GO Biological Processes	GO:0009123	nucleoside monophosphate metabolic process	-3.6484	-2.553	12/267	AK2,ATP5F1,ATP6V1B1,BAD,GBAS,HSPA1A,PFKM,UQCRB,UQCRC1,UQCRC2,PPIF,UQCR10
6_Member	GO Biological Processes	GO:0046128	purine ribonucleoside metabolic process	-3.51854	-2.444	13/317	AK2,ATP5F1,ATP6V1B1,BAD,GBAS,HSPA1A,NME3,PFKM,UQCRB,UQCRC1,UQCRC2,PPIF,UQCR10
6_Member	GO Biological Processes	GO:0042278	purine nucleoside metabolic process	-3.47939	-2.415	13/320	AK2,ATP5F1,ATP6V1B1,BAD,GBAS,HSPA1A,NME3,PFKM,UQCRB,UQCRC1,UQCRC2,PPIF,UQCR10
6_Member	GO Biological Processes	GO:0072521	purine-containing compound metabolic process	-3.45009	-2.395	18/548	AK2,ATP5F1,ATP6V1B1,BAD,FHIT,GBAS,GMPR,HSPA1A,NME3,NPR1,OAS2,PFKM,UQCRB,UQCRC1,UQCRC2,PPIF,SAMHD1,UQCR10
6_Member	GO Biological Processes	GO:0009116	nucleoside metabolic process	-3.4046	-2.359	14/369	AK2,ATP5F1,ATP6V1B1,BAD,TYMP,GBAS,HSPA1A,NME3,PFKM,UQCRB,UQCRC1,UQCRC2,PPIF,UQCR10
6_Member	GO Biological Processes	GO:1901657	glycosyl compound metabolic process	-3.20046	-2.189	14/387	AK2,ATP5F1,ATP6V1B1,BAD,TYMP,GBAS,HSPA1A,NME3,PFKM,UQCRB,UQCRC1,UQCRC2,PPIF,UQCR10
6_Member	GO Biological Processes	GO:0009119	ribonucleoside metabolic process	-3.16058	-2.159	13/346	AK2,ATP5F1,ATP6V1B1,BAD,GBAS,HSPA1A,NME3,PFKM,UQCRB,UQCRC1,UQCRC2,PPIF,UQCR10
6_Member	GO Biological Processes	GO:0019693	ribose phosphate metabolic process	-2.51726	-1.705	15/508	AK2,ATP5F1,ATP6V1B1,BAD,GBAS,HSPA1A,NME3,NPR1,PFKM,UQCRB,UQCRC1,UQCRC2,PPIF,PGLS,UQCR10
6_Member	GO Biological Processes	GO:0009150	purine ribonucleotide metabolic process	-2.35294	-1.588	14/478	AK2,ATP5F1,ATP6V1B1,BAD,GBAS,HSPA1A,NME3,NPR1,PFKM,UQCRB,UQCRC1,UQCRC2,PPIF,UQCR10
6_Member	GO Biological Processes	GO:0009259	ribonucleotide metabolic process	-2.23749	-1.521	14/493	AK2,ATP5F1,ATP6V1B1,BAD,GBAS,HSPA1A,NME3,NPR1,PFKM,UQCRB,UQCRC1,UQCRC2,PPIF,UQCR10
6_Member	GO Biological Processes	GO:0042775	mitochondrial ATP synthesis coupled electron transport	-2.05139	-1.398	4/62	UQCRB,UQCRC1,UQCRC2,UQCR10
6_Member	GO Biological Processes	GO:0042773	ATP synthesis coupled electron transport	-2.02731	-1.381	4/63	UQCRB,UQCRC1,UQCRC2,UQCR10
7_Summary	GO Biological Processes	GO:0043648	dicarboxylic acid metabolic process	-6.95648	-5.152	11/103	ASS1,FH,FOLR1,FPGS,IDH3B,MDH2,ALDH5A1,GRHPR,CCBL2,ALDH1L2,D2HGDH,ATP2B4,GSTM2,CLIC5,GSTK1,SLC27A1
7_Member	GO Biological Processes	GO:0043648	dicarboxylic acid metabolic process	-6.95648	-5.152	11/103	ASS1,FH,FOLR1,FPGS,IDH3B,MDH2,ALDH5A1,GRHPR,CCBL2,ALDH1L2,D2HGDH
7_Member	GO Biological Processes	GO:0006575	cellular modified amino acid metabolic process	-2.46863	-1.665	11/319	ASS1,ATP2B4,FOLR1,FPGS,GSTM2,ALDH5A1,CLIC5,CCBL2,ALDH1L2,GSTK1,SLC27A1
7_Member	GO Biological Processes	GO:0006760	folic acid-containing compound metabolic process	-2.19887	-1.498	42458	FOLR1,FPGS,ALDH1L2
8_Summary	Hallmark Gene Sets	M5950	HALLMARK ALLOGRAFT REJECTION	-5.59464	-4.012	13/200	BCAT1,CAPG,CD47,CD74,GBP2,HLA-DRA,ICAM1,IL16,PSMB10,STAT1,TAP1,TAP2,TAPBP
8_Member	Hallmark Gene Sets	M5950	HALLMARK ALLOGRAFT REJECTION	-5.59464	-4.012	13/200	BCAT1,CAPG,CD47,CD74,GBP2,HLA-DRA,ICAM1,IL16,PSMB10,STAT1,TAP1,TAP2,TAPBP
9_Summary	GO Biological Processes	GO:0010243	response to organonitrogen compound	-5.42176	-3.87	31/961	ABAT,PARP1,ANXA1,ASNS,ASS1,ATP2B4,ATP6V1B1,BAD,CYC1,DUSP1,FOLR1,GSK3B,GSTM2,HADH,ICAM1,JUP,PAK1,PSMB9,PSMB10,PSME1,PSME2,PTGS1,RHEB,SORT1,SPTBN2,STAT1,UQCRC1,PEA15,AIFM1,ARHGEF2,SLC27A1,GCDH,LDLR,LPCAT2,CCBL2,CD74,HLA-DRA,TAP1,TAP2,TAPBP,TAPBPL,IFIT1,TMEM173,HSPA1A,HSPA9,IFIT3,NCL,SERPINB9,EIF2AK2,ALKBH1,SQSTM1,PPIF,YAP1,ZMYND11,CORO1A,TMEM109,IFI16,NMI,DDX58,SAMHD1,S100A14,PML,SP100,RALA,FGD2,CB…
9_Member	GO Biological Processes	GO:0010243	response to organonitrogen compound	-5.42176	-3.87	31/961	ABAT,PARP1,ANXA1,ASNS,ASS1,ATP2B4,ATP6V1B1,BAD,CYC1,DUSP1,FOLR1,GSK3B,GSTM2,HADH,ICAM1,JUP,PAK1,PSMB9,PSMB10,PSME1,PSME2,PTGS1,RHEB,SORT1,SPTBN2,STAT1,UQCRC1,PEA15,AIFM1,ARHGEF2,SLC27A1
9_Member	GO Biological Processes	GO:0044106	cellular amine metabolic process	-4.36936	-3.068	12/224	ABAT,ASS1,ATP2B4,GCDH,LDLR,PSMB9,PSMB10,PSME1,PSME2,LPCAT2,CCBL2,SLC27A1
9_Member	GO Biological Processes	GO:0048002	antigen processing and presentation of peptide antigen	-4.29329	-3.027	11/193	CD74,HLA-DRA,PSMB9,PSMB10,PSME1,PSME2,SPTBN2,TAP1,TAP2,TAPBP,TAPBPL
9_Member	GO Biological Processes	GO:0002479	antigen processing and presentation of exogenous peptide antigen via MHC class I, TAP-dependent	-4.24288	-2.997	7/75	PSMB9,PSMB10,PSME1,PSME2,TAP1,TAP2,TAPBP
9_Member	GO Biological Processes	GO:0009308	amine metabolic process	-4.2041	-2.969	12/233	ABAT,ASS1,ATP2B4,GCDH,LDLR,PSMB9,PSMB10,PSME1,PSME2,LPCAT2,CCBL2,SLC27A1
9_Member	GO Biological Processes	GO:0002474	antigen processing and presentation of peptide antigen via MHC class I	-4.13522	-2.921	8/105	PSMB9,PSMB10,PSME1,PSME2,TAP1,TAP2,TAPBP,TAPBPL
9_Member	GO Biological Processes	GO:0019882	antigen processing and presentation	-4.1333	-2.921	12/237	CD74,HLA-DRA,ICAM1,PSMB9,PSMB10,PSME1,PSME2,SPTBN2,TAP1,TAP2,TAPBP,TAPBPL
9_Member	GO Biological Processes	GO:0042590	antigen processing and presentation of exogenous peptide antigen via MHC class I	-4.09772	-2.901	7/79	PSMB9,PSMB10,PSME1,PSME2,TAP1,TAP2,TAPBP
9_Member	GO Biological Processes	GO:1901699	cellular response to nitrogen compound	-4.09054	-2.901	23/719	PARP1,ASS1,ATP2B4,ATP6V1B1,BAD,FOLR1,GSK3B,GSTM2,ICAM1,IFIT1,JUP,PAK1,PSMB9,PSMB10,PSME1,PSME2,RHEB,SPTBN2,STAT1,PEA15,AIFM1,ARHGEF2,TMEM173
9_Member	GO Biological Processes	GO:0002478	antigen processing and presentation of exogenous peptide antigen	-4.02439	-2.861	10/172	CD74,HLA-DRA,PSMB9,PSMB10,PSME1,PSME2,SPTBN2,TAP1,TAP2,TAPBP
9_Member	GO Biological Processes	GO:0043066	negative regulation of apoptotic process	-3.92131	-2.782	25/838	ANXA1,ASNS,BAD,CD74,DUSP1,GSK3B,HSPA1A,HSPA9,ICAM1,IFIT3,NCL,SERPINB9,EIF2AK2,PSMB9,PSMB10,PSME1,PSME2,PEA15,ALKBH1,SQSTM1,ARHGEF2,PPIF,YAP1,ZMYND11,CORO1A
9_Member	GO Biological Processes	GO:0019884	antigen processing and presentation of exogenous antigen	-3.88126	-2.746	10/179	CD74,HLA-DRA,PSMB9,PSMB10,PSME1,PSME2,SPTBN2,TAP1,TAP2,TAPBP
9_Member	GO Biological Processes	GO:0043069	negative regulation of programmed cell death	-3.84949	-2.718	25/847	ANXA1,ASNS,BAD,CD74,DUSP1,GSK3B,HSPA1A,HSPA9,ICAM1,IFIT3,NCL,SERPINB9,EIF2AK2,PSMB9,PSMB10,PSME1,PSME2,PEA15,ALKBH1,SQSTM1,ARHGEF2,PPIF,YAP1,ZMYND11,CORO1A
9_Member	GO Biological Processes	GO:0033238	regulation of cellular amine metabolic process	-3.80072	-2.68	7/88	ABAT,ATP2B4,LDLR,PSMB9,PSMB10,PSME1,PSME2
9_Member	GO Biological Processes	GO:0060548	negative regulation of cell death	-3.75974	-2.647	26/910	ANXA1,ASNS,BAD,CD74,DUSP1,GSK3B,HSPA1A,HSPA9,ICAM1,IFIT3,NCL,SERPINB9,EIF2AK2,PSMB9,PSMB10,PSME1,PSME2,PEA15,ALKBH1,SQSTM1,ARHGEF2,PPIF,YAP1,ZMYND11,CORO1A,TMEM109
9_Member	GO Biological Processes	GO:0006576	cellular biogenic amine metabolic process	-3.59739	-2.516	10/194	ASS1,GCDH,LDLR,PSMB9,PSMB10,PSME1,PSME2,LPCAT2,CCBL2,SLC27A1
9_Member	GO Biological Processes	GO:0045088	regulation of innate immune response	-3.50943	-2.438	15/404	HSPA1A,IFI16,PAK1,SERPINB9,PSMB9,PSMB10,PSME1,PSME2,STAT1,TAP1,NMI,DDX58,SAMHD1,S100A14,TMEM173
9_Member	GO Biological Processes	GO:0071417	cellular response to organonitrogen compound	-3.29909	-2.269	20/663	PARP1,ASS1,ATP2B4,ATP6V1B1,BAD,FOLR1,GSK3B,GSTM2,ICAM1,JUP,PAK1,PSMB9,PSMB10,PSME1,PSME2,RHEB,SPTBN2,STAT1,PEA15,ARHGEF2
9_Member	GO Biological Processes	GO:1901652	response to peptide	-3.16714	-2.159	19/629	PARP1,ANXA1,ASS1,ATP6V1B1,CYC1,GSK3B,HADH,PAK1,PSMB9,PSMB10,PSME1,PSME2,RHEB,SORT1,SPTBN2,STAT1,PEA15,ARHGEF2,SLC27A1
9_Member	GO Biological Processes	GO:0030330	DNA damage response, signal transduction by p53 class mediator	-3.13689	-2.147	7/113	CD74,PML,PSMB9,PSMB10,PSME1,PSME2,SP100
9_Member	GO Biological Processes	GO:0043434	response to peptide hormone	-3.04358	-2.076	18/594	PARP1,ANXA1,ASS1,ATP6V1B1,CYC1,GSK3B,HADH,PAK1,PSMB9,PSMB10,PSME1,PSME2,RHEB,SORT1,SPTBN2,STAT1,PEA15,SLC27A1
9_Member	GO Biological Processes	GO:0038179	neurotrophin signaling pathway	-3.00986	-2.053	14/405	BAD,GSK3B,PSMB9,PSMB10,PSME1,PSME2,RALA,SORT1,SPTBN2,PEA15,SQSTM1,ARHGEF2,CORO1A,FGD2
9_Member	GO Biological Processes	GO:0042180	cellular ketone metabolic process	-2.88075	-1.942	10/240	ANXA1,ATP2B4,CBR3,DLAT,PSMB9,PSMB10,PSME1,PSME2,CCBL2,ADCK3
9_Member	GO Biological Processes	GO:0031397	negative regulation of protein ubiquitination	-2.85955	-1.932	7/126	HSPA1A,PML,PSMB9,PSMB10,PSME1,PSME2,ISG15
9_Member	GO Biological Processes	GO:0042770	signal transduction in response to DNA damage	-2.80064	-1.899	7/129	CD74,PML,PSMB9,PSMB10,PSME1,PSME2,SP100
9_Member	GO Biological Processes	GO:0006977	DNA damage response, signal transduction by p53 class mediator resulting in cell cycle arrest	-2.76012	-1.867	5/66	PML,PSMB9,PSMB10,PSME1,PSME2
9_Member	GO Biological Processes	GO:0006521	regulation of cellular amino acid metabolic process	-2.76012	-1.867	5/66	ATP2B4,PSMB9,PSMB10,PSME1,PSME2
9_Member	GO Biological Processes	GO:1902400	intracellular signal transduction involved in G1 DNA damage checkpoint	-2.73104	-1.857	5/67	PML,PSMB9,PSMB10,PSME1,PSME2
9_Member	GO Biological Processes	GO:0072431	signal transduction involved in mitotic G1 DNA damage checkpoint	-2.73104	-1.857	5/67	PML,PSMB9,PSMB10,PSME1,PSME2
9_Member	GO Biological Processes	GO:0090263	positive regulation of canonical Wnt signaling pathway	-2.72475	-1.854	7/133	GSK3B,JUP,PSMB9,PSMB10,PSME1,PSME2,YAP1
9_Member	GO Biological Processes	GO:0031347	regulation of defense response	-2.69353	-1.825	21/798	ANXA1,CD47,HSPA1A,IFI16,IFIT1,PAK1,SERPINB9,PML,EIF2AK2,PSMB9,PSMB10,PSME1,PSME2,STAT1,TAP1,NMI,DDX58,SAMHD1,LMCD1,S100A14,TMEM173
9_Member	GO Biological Processes	GO:0044843	cell cycle G1/S phase transition	-2.68644	-1.82	10/255	ANXA1,ATP2B4,BCAT1,RCC1,MCM7,PML,PSMB9,PSMB10,PSME1,PSME2
9_Member	GO Biological Processes	GO:1902402	signal transduction involved in mitotic DNA damage checkpoint	-2.6744	-1.814	5/69	PML,PSMB9,PSMB10,PSME1,PSME2
9_Member	GO Biological Processes	GO:1902403	signal transduction involved in mitotic DNA integrity checkpoint	-2.6744	-1.814	5/69	PML,PSMB9,PSMB10,PSME1,PSME2
9_Member	GO Biological Processes	GO:0072413	signal transduction involved in mitotic cell cycle checkpoint	-2.6744	-1.814	5/69	PML,PSMB9,PSMB10,PSME1,PSME2
9_Member	GO Biological Processes	GO:1903321	negative regulation of protein modification by small protein conjugation or removal	-2.66972	-1.812	7/136	HSPA1A,PML,PSMB9,PSMB10,PSME1,PSME2,ISG15
9_Member	GO Biological Processes	GO:0072422	signal transduction involved in DNA damage checkpoint	-2.61969	-1.779	5/71	PML,PSMB9,PSMB10,PSME1,PSME2
9_Member	GO Biological Processes	GO:0072401	signal transduction involved in DNA integrity checkpoint	-2.61969	-1.779	5/71	PML,PSMB9,PSMB10,PSME1,PSME2
9_Member	GO Biological Processes	GO:0072395	signal transduction involved in cell cycle checkpoint	-2.59303	-1.758	5/72	PML,PSMB9,PSMB10,PSME1,PSME2
9_Member	GO Biological Processes	GO:0032868	response to insulin	-2.58504	-1.754	14/450	PARP1,ATP6V1B1,GSK3B,HADH,PAK1,PSMB9,PSMB10,PSME1,PSME2,RHEB,SORT1,SPTBN2,PEA15,SLC27A1
9_Member	GO Biological Processes	GO:0048011	neurotrophin TRK receptor signaling pathway	-2.57981	-1.752	13/402	BAD,GSK3B,PSMB9,PSMB10,PSME1,PSME2,RALA,SORT1,SPTBN2,PEA15,SQSTM1,ARHGEF2,FGD2
9_Member	GO Biological Processes	GO:0031571	mitotic G1 DNA damage checkpoint	-2.49067	-1.682	5/76	PML,PSMB9,PSMB10,PSME1,PSME2
9_Member	GO Biological Processes	GO:0044819	mitotic G1/S transition checkpoint	-2.4661	-1.665	5/77	PML,PSMB9,PSMB10,PSME1,PSME2
9_Member	GO Biological Processes	GO:0044783	G1 DNA damage checkpoint	-2.4661	-1.665	5/77	PML,PSMB9,PSMB10,PSME1,PSME2
9_Member	GO Biological Processes	GO:0000077	DNA damage checkpoint	-2.40067	-1.623	7/152	PML,PSMB9,PSMB10,PSME1,PSME2,PEA15,USP28
9_Member	GO Biological Processes	GO:1902806	regulation of cell cycle G1/S phase transition	-2.40067	-1.623	7/152	ANXA1,ATP2B4,PML,PSMB9,PSMB10,PSME1,PSME2
9_Member	GO Biological Processes	GO:0034612	response to tumor necrosis factor	-2.38531	-1.615	10/281	ASS1,HSPA1A,ICAM1,AFF3,PSMB9,PSMB10,PSME1,PSME2,STAT1,ARHGEF2
9_Member	GO Biological Processes	GO:0006595	polyamine metabolic process	-2.3264	-1.578	5/83	ASS1,PSMB9,PSMB10,PSME1,PSME2
9_Member	GO Biological Processes	GO:0060828	regulation of canonical Wnt signaling pathway	-2.29587	-1.56	9/244	FOLR1,GSK3B,JUP,PSMB9,PSMB10,PSME1,PSME2,YAP1,SOX17
9_Member	GO Biological Processes	GO:0000082	G1/S transition of mitotic cell cycle	-2.28448	-1.551	9/245	ANXA1,BCAT1,RCC1,MCM7,PML,PSMB9,PSMB10,PSME1,PSME2
9_Member	GO Biological Processes	GO:0031570	DNA integrity checkpoint	-2.25076	-1.524	7/162	PML,PSMB9,PSMB10,PSME1,PSME2,PEA15,USP28
9_Member	GO Biological Processes	GO:0002218	activation of innate immune response	-2.21942	-1.51	10/297	HSPA1A,IFI16,PAK1,PSMB9,PSMB10,PSME1,PSME2,DDX58,S100A14,TMEM173
9_Member	GO Biological Processes	GO:0032870	cellular response to hormone stimulus	-2.21404	-1.506	20/822	PARP1,ANXA1,ASNS,ASS1,ATP6V1B1,DUSP1,FKBP4,NR3C1,PAK1,SERPINB9,PSMB9,PSMB10,PSME1,PSME2,RHEB,SPTBN2,STAT1,PEA15,AIFM1,SLC27A1
9_Member	GO Biological Processes	GO:0030177	positive regulation of Wnt signaling pathway	-2.19423	-1.495	7/166	GSK3B,JUP,PSMB9,PSMB10,PSME1,PSME2,YAP1
9_Member	GO Biological Processes	GO:0071158	positive regulation of cell cycle arrest	-2.17836	-1.483	5/90	PML,PSMB9,PSMB10,PSME1,PSME2
9_Member	GO Biological Processes	GO:0002684	positive regulation of immune system process	-2.17678	-1.483	22/943	ANXA1,BAD,CD47,CD74,GBP1,HLA-DRA,HSPA1A,ICAM1,IFI16,PAK1,PSMB9,PSMB10,PSME1,PSME2,TAP1,TAP2,ISG15,CORO1A,DDX58,S100A14,VTCN1,TMEM173
9_Member	GO Biological Processes	GO:0050852	T cell receptor signaling pathway	-2.16665	-1.474	7/168	GBP1,HLA-DRA,PAK1,PSMB9,PSMB10,PSME1,PSME2
9_Member	GO Biological Processes	GO:0031396	regulation of protein ubiquitination	-2.14228	-1.456	9/258	DUSP1,HSPA1A,PML,PSMB9,PSMB10,PSME1,PSME2,NMI,ISG15
9_Member	GO Biological Processes	GO:0071356	cellular response to tumor necrosis factor	-2.13178	-1.451	9/259	ASS1,HSPA1A,ICAM1,PSMB9,PSMB10,PSME1,PSME2,STAT1,ARHGEF2
9_Member	GO Biological Processes	GO:0010565	regulation of cellular ketone metabolic process	-2.08652	-1.419	7/174	ANXA1,ATP2B4,DLAT,PSMB9,PSMB10,PSME1,PSME2
9_Member	GO Biological Processes	GO:2000058	regulation of protein ubiquitination involved in ubiquitin-dependent protein catabolic process	-2.04402	-1.393	5/97	PML,PSMB9,PSMB10,PSME1,PSME2
10_Summary	GO Biological Processes	GO:0035455	response to interferon-alpha	-5.30769	-3.785	42510	BST2,IFIT2,IFIT3,MX2,EIF2AK2
10_Member	GO Biological Processes	GO:0035455	response to interferon-alpha	-5.30769	-3.785	42510	BST2,IFIT2,IFIT3,MX2,EIF2AK2
11_Summary	GO Biological Processes	GO:0097190	apoptotic signaling pathway	-5.10247	-3.64	23/619	BAD,CD74,CRIP1,FHIT,GSK3B,HSPA1A,ICAM1,IFI16,PML,SORT1,SP100,PEA15,SQSTM1,AIFM1,ARHGEF2,PPIF,YAP1,ZMYND11,FIS1,USP28,DEPTOR,TMEM109,FGD2,PSMB9,PSMB10,PSME1,PSME2,HSPE1,ANXA1,BST2,SERPINB9,CD109,ADIRF
11_Member	GO Biological Processes	GO:0097190	apoptotic signaling pathway	-5.10247	-3.64	23/619	BAD,CD74,CRIP1,FHIT,GSK3B,HSPA1A,ICAM1,IFI16,PML,SORT1,SP100,PEA15,SQSTM1,AIFM1,ARHGEF2,PPIF,YAP1,ZMYND11,FIS1,USP28,DEPTOR,TMEM109,FGD2
11_Member	GO Biological Processes	GO:0072331	signal transduction by p53 class mediator	-4.68427	-3.308	11/175	CD74,FHIT,IFI16,PML,PSMB9,PSMB10,PSME1,PSME2,SP100,USP28,TMEM109
11_Member	GO Biological Processes	GO:0097193	intrinsic apoptotic signaling pathway	-4.4685	-3.126	14/292	BAD,CD74,CRIP1,FHIT,GSK3B,HSPA1A,IFI16,PML,AIFM1,ARHGEF2,PPIF,FIS1,USP28,TMEM109
11_Member	GO Biological Processes	GO:0042771	intrinsic apoptotic signaling pathway in response to DNA damage by p53 class mediator	-3.62165	-2.53	5/43	CD74,IFI16,PML,USP28,TMEM109
11_Member	GO Biological Processes	GO:0008630	intrinsic apoptotic signaling pathway in response to DNA damage	-3.40443	-2.359	7/102	BAD,CD74,CRIP1,IFI16,PML,USP28,TMEM109
11_Member	GO Biological Processes	GO:0072332	intrinsic apoptotic signaling pathway by p53 class mediator	-3.3748	-2.339	6/74	CD74,FHIT,IFI16,PML,USP28,TMEM109
11_Member	GO Biological Processes	GO:0010950	positive regulation of endopeptidase activity	-3.13643	-2.147	8/147	BAD,HSPE1,IFI16,PML,PSME1,PSME2,AIFM1,FIS1
11_Member	GO Biological Processes	GO:0010952	positive regulation of peptidase activity	-2.93317	-1.991	8/158	BAD,HSPE1,IFI16,PML,PSME1,PSME2,AIFM1,FIS1
11_Member	GO Biological Processes	GO:0010212	response to ionizing radiation	-2.49704	-1.687	7/146	ANXA1,ICAM1,IFI16,PML,YAP1,USP28,TMEM109
11_Member	GO Biological Processes	GO:0052548	regulation of endopeptidase activity	-2.38483	-1.615	12/375	BAD,BST2,HSPE1,IFI16,SERPINB9,PML,PSMB9,PSME1,PSME2,AIFM1,FIS1,CD109
11_Member	GO Biological Processes	GO:0071214	cellular response to abiotic stimulus	-2.35315	-1.588	10/284	BAD,CRIP1,GSK3B,IFI16,PSMB9,ARHGEF2,YAP1,ADIRF,USP28,TMEM109
11_Member	GO Biological Processes	GO:0052547	regulation of peptidase activity	-2.20086	-1.498	12/396	BAD,BST2,HSPE1,IFI16,SERPINB9,PML,PSMB9,PSME1,PSME2,AIFM1,FIS1,CD109
11_Member	GO Biological Processes	GO:0045862	positive regulation of proteolysis	-2.08449	-1.419	11/360	BAD,GSK3B,HSPE1,IFI16,PML,PSMB9,PSMB10,PSME1,PSME2,AIFM1,FIS1
11_Member	GO Biological Processes	GO:2001056	positive regulation of cysteine-type endopeptidase activity	-2.08372	-1.419	6/133	BAD,HSPE1,IFI16,PML,AIFM1,FIS1
11_Member	GO Biological Processes	GO:2000116	regulation of cysteine-type endopeptidase activity	-2.0713	-1.41	8/219	BAD,HSPE1,IFI16,SERPINB9,PML,PSMB9,AIFM1,FIS1
11_Member	GO Biological Processes	GO:0097202	activation of cysteine-type endopeptidase activity	-2.00788	-1.368	5/99	BAD,HSPE1,IFI16,PML,AIFM1
12_Summary	GO Biological Processes	GO:0046719	regulation by virus of viral protein levels in host cell	-5.05233	-3.608	42471	IFIT1,STAT1,TAP1,TAP2,CD74,TAPBP,TAPBPL,BST2
12_Member	GO Biological Processes	GO:0046719	regulation by virus of viral protein levels in host cell	-5.05233	-3.608	42471	IFIT1,STAT1,TAP1,TAP2
12_Member	GO Biological Processes	GO:0019060	intracellular transport of viral protein in host cell	-4.66064	-3.308	42434	IFIT1,TAP1,TAP2
12_Member	GO Biological Processes	GO:0051708	intracellular protein transport in other organism involved in symbiotic interaction	-4.66064	-3.308	42434	IFIT1,TAP1,TAP2
12_Member	GO Biological Processes	GO:0030581	symbiont intracellular protein transport in host	-4.66064	-3.308	42434	IFIT1,TAP1,TAP2
12_Member	GO Biological Processes	GO:0019883	antigen processing and presentation of endogenous antigen	-4.11659	-2.914	42478	CD74,TAP1,TAP2,TAPBP
12_Member	GO Biological Processes	GO:0002589	regulation of antigen processing and presentation of peptide antigen via MHC class I	-3.92516	-2.782	42437	TAP1,TAP2,TAPBPL
12_Member	GO Biological Processes	GO:0002577	regulation of antigen processing and presentation	-3.67754	-2.579	42483	CD74,TAP1,TAP2,TAPBPL
12_Member	GO Biological Processes	GO:0002583	regulation of antigen processing and presentation of peptide antigen	-3.23811	-2.22	42442	TAP1,TAP2,TAPBPL
12_Member	GO Biological Processes	GO:0019885	antigen processing and presentation of endogenous peptide antigen via MHC class I	-3.1376	-2.147	42443	TAP1,TAP2,TAPBP
12_Member	GO Biological Processes	GO:0002483	antigen processing and presentation of endogenous peptide antigen	-3.0449	-2.076	42444	TAP1,TAP2,TAPBP
12_Member	GO Biological Processes	GO:0075733	intracellular transport of virus	-3.00758	-2.053	4/34	BST2,IFIT1,TAP1,TAP2
12_Member	GO Biological Processes	GO:1902583	multi-organism intracellular transport	-3.00758	-2.053	4/34	BST2,IFIT1,TAP1,TAP2
12_Member	GO Biological Processes	GO:0002579	positive regulation of antigen processing and presentation	-2.95894	-2.009	42445	CD74,TAP1,TAP2
12_Member	GO Biological Processes	GO:0046794	transport of virus	-2.8674	-1.938	4/37	BST2,IFIT1,TAP1,TAP2
12_Member	GO Biological Processes	GO:0044766	multi-organism transport	-2.82354	-1.911	4/38	BST2,IFIT1,TAP1,TAP2
12_Member	GO Biological Processes	GO:1902579	multi-organism localization	-2.82354	-1.911	4/38	BST2,IFIT1,TAP1,TAP2
13_Summary	Canonical Pathways	M115	PID REG GR PATHWAY	-4.91597	-3.502	8/82	FKBP4,NR3C1,GSK3B,ICAM1,KRT5,KRT17,PCK2,STAT1
13_Member	Canonical Pathways	M115	PID REG GR PATHWAY	-4.91597	-3.502	8/82	FKBP4,NR3C1,GSK3B,ICAM1,KRT5,KRT17,PCK2,STAT1
14_Summary	GO Biological Processes	GO:0045329	carnitine biosynthetic process	-4.66064	-3.308	42434	ACADM,BBOX1,TMLHE,BCAT1,IVD,ABAT,LDLR,NPR1,LPCAT2,SLC27A1
14_Member	GO Biological Processes	GO:0045329	carnitine biosynthetic process	-4.66064	-3.308	42434	ACADM,BBOX1,TMLHE
14_Member	GO Biological Processes	GO:0006578	amino-acid betaine biosynthetic process	-4.12505	-2.918	42436	ACADM,BBOX1,TMLHE
14_Member	GO Biological Processes	GO:0009083	branched-chain amino acid catabolic process	-3.60283	-2.518	42484	BCAT1,IVD,BBOX1,TMLHE
14_Member	GO Biological Processes	GO:0009081	branched-chain amino acid metabolic process	-3.39835	-2.356	42487	BCAT1,IVD,BBOX1,TMLHE
14_Member	GO Biological Processes	GO:0009437	carnitine metabolic process	-3.23811	-2.22	42442	ACADM,BBOX1,TMLHE
14_Member	GO Biological Processes	GO:0006577	amino-acid betaine metabolic process	-2.80385	-1.899	42447	ACADM,BBOX1,TMLHE
14_Member	GO Biological Processes	GO:0097164	ammonium ion metabolic process	-2.62216	-1.779	8/177	ABAT,ACADM,LDLR,NPR1,BBOX1,LPCAT2,TMLHE,SLC27A1
15_Summary	GO Biological Processes	GO:0009448	gamma-aminobutyric acid metabolic process	-4.66064	-3.308	42434	ABAT,ALDH5A1,PHGDH,ASNS
15_Member	GO Biological Processes	GO:0009448	gamma-aminobutyric acid metabolic process	-4.66064	-3.308	42434	ABAT,ALDH5A1,PHGDH
15_Member	GO Biological Processes	GO:0006541	glutamine metabolic process	-2.43451	-1.647	42453	ASNS,ALDH5A1,PHGDH
16_Summary	GO Biological Processes	GO:0051051	negative regulation of transport	-4.42009	-3.092	18/458	ABAT,ANXA1,BST2,CD74,GBP1,GSK3B,GSTM2,HADH,HSPA1A,ICAM1,PML,PTGS1,SP100,PEA15,PPIF,CORO1A,ENY2,DERL3,PARP1,BAD,LDLR,NPR1,HMGN3,ISG15,SLC27A1,FOLR1,PFKM,TAP1,TAP2,TAPBP,JUP,NCL,DDX58,FIS1,VTCN1,TMEM173,CD9,PAK1,RALA,S100A13,SNCG,TNFAIP2,ALDH5A1,SCRN1,SCRIB
16_Member	GO Biological Processes	GO:0051051	negative regulation of transport	-4.42009	-3.092	18/458	ABAT,ANXA1,BST2,CD74,GBP1,GSK3B,GSTM2,HADH,HSPA1A,ICAM1,PML,PTGS1,SP100,PEA15,PPIF,CORO1A,ENY2,DERL3
16_Member	GO Biological Processes	GO:0032844	regulation of homeostatic process	-2.6378	-1.791	14/444	ABAT,PARP1,ANXA1,BAD,CD74,GSTM2,LDLR,NPR1,PML,HMGN3,ISG15,CORO1A,ENY2,SLC27A1
16_Member	GO Biological Processes	GO:0042886	amide transport	-2.56559	-1.742	12/356	ABAT,ANXA1,BAD,CD74,FOLR1,HADH,PFKM,TAP1,TAP2,TAPBP,HMGN3,ENY2
16_Member	GO Biological Processes	GO:0015833	peptide transport	-2.34872	-1.586	11/331	ABAT,ANXA1,BAD,CD74,HADH,PFKM,TAP1,TAP2,TAPBP,HMGN3,ENY2
16_Member	GO Biological Processes	GO:0051048	negative regulation of secretion	-2.32654	-1.578	8/198	ABAT,ANXA1,CD74,GBP1,HADH,PML,PTGS1,ENY2
16_Member	GO Biological Processes	GO:0051223	regulation of protein transport	-2.29087	-1.556	19/753	ABAT,PARP1,ANXA1,BAD,GBP1,GSK3B,HADH,JUP,NCL,PFKM,PML,SP100,HMGN3,DDX58,FIS1,ENY2,VTCN1,DERL3,TMEM173
16_Member	GO Biological Processes	GO:0051224	negative regulation of protein transport	-2.26243	-1.533	8/203	ANXA1,GBP1,GSK3B,HADH,PML,SP100,ENY2,DERL3
16_Member	GO Biological Processes	GO:0032940	secretion by cell	-2.17678	-1.483	22/943	ABAT,ANXA1,BAD,CD9,GBP1,HADH,NCL,PAK1,PFKM,PML,PTGS1,RALA,S100A13,SNCG,TNFAIP2,ALDH5A1,HMGN3,SCRN1,CORO1A,SCRIB,ENY2,VTCN1
16_Member	GO Biological Processes	GO:1904950	negative regulation of establishment of protein localization	-2.14059	-1.456	8/213	ANXA1,GBP1,GSK3B,HADH,PML,SP100,ENY2,DERL3
16_Member	GO Biological Processes	GO:0032846	positive regulation of homeostatic process	-2.11719	-1.444	8/215	ABAT,ANXA1,BAD,GSTM2,NPR1,PML,ISG15,SLC27A1
16_Member	GO Biological Processes	GO:1903531	negative regulation of secretion by cell	-2.06065	-1.401	7/176	ABAT,ANXA1,GBP1,HADH,PML,PTGS1,ENY2
17_Summary	GO Biological Processes	GO:0086073	bundle of His cell-Purkinje myocyte adhesion involved in cell communication	-4.36385	-3.068	42435	DSG2,JUP,PKP2,ATP1B3,ATP2B4,GSTM2,ICAM1,NPR1,PTGS1,S100A1,BST2,CAPG,TACSTD2,PAK1,SPTBN2,CORO1A
17_Member	GO Biological Processes	GO:0086073	bundle of His cell-Purkinje myocyte adhesion involved in cell communication	-4.36385	-3.068	42435	DSG2,JUP,PKP2
17_Member	GO Biological Processes	GO:0086042	cardiac muscle cell-cardiac muscle cell adhesion	-4.36385	-3.068	42435	DSG2,JUP,PKP2
17_Member	GO Biological Processes	GO:0002934	desmosome organization	-3.7533	-2.644	42438	DSG2,JUP,PKP2
17_Member	GO Biological Processes	GO:0098911	regulation of ventricular cardiac muscle cell action potential	-3.60263	-2.518	42439	DSG2,JUP,PKP2
17_Member	GO Biological Processes	GO:0086069	bundle of His cell to Purkinje myocyte communication	-3.46855	-2.407	42440	DSG2,JUP,PKP2
17_Member	GO Biological Processes	GO:0098901	regulation of cardiac muscle cell action potential	-2.87882	-1.942	42446	DSG2,JUP,PKP2
17_Member	GO Biological Processes	GO:0086005	ventricular cardiac muscle cell action potential	-2.48832	-1.682	42452	DSG2,JUP,PKP2
17_Member	GO Biological Processes	GO:0086004	regulation of cardiac muscle cell contraction	-2.38319	-1.615	42454	DSG2,JUP,PKP2
17_Member	GO Biological Processes	GO:0086091	regulation of heart rate by cardiac conduction	-2.33412	-1.581	42455	DSG2,JUP,PKP2
17_Member	GO Biological Processes	GO:1903522	regulation of blood circulation	-2.22939	-1.517	10/296	ATP1B3,ATP2B4,DSG2,GSTM2,ICAM1,JUP,NPR1,PKP2,PTGS1,S100A1
17_Member	GO Biological Processes	GO:1903115	regulation of actin filament-based movement	-2.15728	-1.468	42459	DSG2,JUP,PKP2
17_Member	GO Biological Processes	GO:0061337	cardiac conduction	-2.13034	-1.451	6/130	ATP1B3,ATP2B4,DSG2,JUP,NPR1,PKP2
17_Member	GO Biological Processes	GO:0032970	regulation of actin filament-based process	-2.10352	-1.433	10/309	BST2,CAPG,DSG2,ICAM1,JUP,TACSTD2,PAK1,PKP2,SPTBN2,CORO1A
17_Member	GO Biological Processes	GO:0086002	cardiac muscle cell action potential involved in contraction	-2.07867	-1.415	3/32	DSG2,JUP,PKP2
17_Member	GO Biological Processes	GO:0008016	regulation of heart contraction	-2.03766	-1.389	8/222	ATP1B3,ATP2B4,DSG2,GSTM2,JUP,NPR1,PKP2,S100A1
17_Member	GO Biological Processes	GO:0098900	regulation of action potential	-2.00549	-1.368	3/34	DSG2,JUP,PKP2
17_Member	GO Biological Processes	GO:0055117	regulation of cardiac muscle contraction	-2.00368	-1.368	4/64	DSG2,GSTM2,JUP,PKP2
18_Summary	GO Biological Processes	GO:0007005	mitochondrion organization	-4.30328	-3.027	24/744	PARP1,BAD,TIMM8A,TYMP,GSK3B,HSPA1A,HSPA9,IFIT2,SSBP1,TFAM,SQSTM1,AIFM1,TSFM,PPIF,AFG3L2,TOMM34,MRPL15,LMCD1,FIS1,COA4,UQCC1,NUBPL,FAM73A,DNLZ,ATP5F1,SLC25A10,SLC25A24
18_Member	GO Biological Processes	GO:0007005	mitochondrion organization	-4.30328	-3.027	24/744	PARP1,BAD,TIMM8A,TYMP,GSK3B,HSPA1A,HSPA9,IFIT2,SSBP1,TFAM,SQSTM1,AIFM1,TSFM,PPIF,AFG3L2,TOMM34,MRPL15,LMCD1,FIS1,COA4,UQCC1,NUBPL,FAM73A,DNLZ
18_Member	GO Biological Processes	GO:0006839	mitochondrial transport	-4.09495	-2.901	13/277	ATP5F1,BAD,SLC25A10,TIMM8A,GSK3B,HSPA1A,HSPA9,PPIF,AFG3L2,TOMM34,SLC25A24,FIS1,DNLZ
19_Summary	GO Biological Processes	GO:0006974	cellular response to DNA damage stimulus	-4.30036	-3.027	25/793	PARP1,BAD,CD74,CRIP1,HMGA1,HSPA1A,IFI16,MCM7,PML,PSMB9,PSMB10,PSME1,PSME2,SP100,DEK,PEA15,ALKBH1,UBE2L6,TRIP13,ISG15,YAP1,SUPT16H,RIF1,USP28,TMEM109,ANXA1,DUSP1,TYMP,GSK3B,MKI67,NFIA,SSBP1,TFAM,AIFM1,CHRAC1,TATDN1
19_Member	GO Biological Processes	GO:0006974	cellular response to DNA damage stimulus	-4.30036	-3.027	25/793	PARP1,BAD,CD74,CRIP1,HMGA1,HSPA1A,IFI16,MCM7,PML,PSMB9,PSMB10,PSME1,PSME2,SP100,DEK,PEA15,ALKBH1,UBE2L6,TRIP13,ISG15,YAP1,SUPT16H,RIF1,USP28,TMEM109
19_Member	GO Biological Processes	GO:0006259	DNA metabolic process	-3.00915	-2.053	25/966	PARP1,ANXA1,DUSP1,TYMP,GSK3B,HMGA1,HSPA1A,MCM7,MKI67,NFIA,PML,SP100,SSBP1,TFAM,DEK,ALKBH1,AIFM1,UBE2L6,TRIP13,ISG15,SUPT16H,CHRAC1,RIF1,USP28,TATDN1
20_Summary	GO Biological Processes	GO:0090257	regulation of muscle system process	-4.29329	-3.027	11/193	ABAT,PARP1,ATP2B4,DSG2,GSK3B,GSTM2,GTF2I,JUP,PKP2,PTGS1,LMCD1,PSMB9,ATP1B3,EMP2,ICAM1,NPR1,S100A1,ANXA1,TMLHE
20_Member	GO Biological Processes	GO:0090257	regulation of muscle system process	-4.29329	-3.027	11/193	ABAT,PARP1,ATP2B4,DSG2,GSK3B,GSTM2,GTF2I,JUP,PKP2,PTGS1,LMCD1
20_Member	GO Biological Processes	GO:0043500	muscle adaptation	-3.28183	-2.255	6/77	PARP1,ATP2B4,GSK3B,GTF2I,PSMB9,LMCD1
20_Member	GO Biological Processes	GO:0010611	regulation of cardiac muscle hypertrophy	-2.95933	-2.009	4/35	PARP1,ATP2B4,GSK3B,LMCD1
20_Member	GO Biological Processes	GO:0044057	regulation of system process	-2.94369	-1.999	16/507	ABAT,PARP1,ATP1B3,ATP2B4,DSG2,EMP2,GSK3B,GSTM2,GTF2I,ICAM1,JUP,NPR1,PKP2,PTGS1,S100A1,LMCD1
20_Member	GO Biological Processes	GO:0014743	regulation of muscle hypertrophy	-2.8674	-1.938	4/37	PARP1,ATP2B4,GSK3B,LMCD1
20_Member	GO Biological Processes	GO:0043502	regulation of muscle adaptation	-2.85062	-1.926	5/63	PARP1,ATP2B4,GSK3B,GTF2I,LMCD1
20_Member	GO Biological Processes	GO:0003012	muscle system process	-2.75255	-1.862	13/384	ABAT,PARP1,ANXA1,ATP2B4,DSG2,GSK3B,GSTM2,GTF2I,JUP,PKP2,PSMB9,PTGS1,LMCD1
20_Member	GO Biological Processes	GO:0051354	negative regulation of oxidoreductase activity	-2.33412	-1.581	42455	ATP2B4,GSK3B,TMLHE
20_Member	GO Biological Processes	GO:0003300	cardiac muscle hypertrophy	-2.17927	-1.483	4/57	PARP1,ATP2B4,GSK3B,LMCD1
20_Member	GO Biological Processes	GO:0014897	striated muscle hypertrophy	-2.12656	-1.448	4/59	PARP1,ATP2B4,GSK3B,LMCD1
20_Member	GO Biological Processes	GO:0014896	muscle hypertrophy	-2.07596	-1.413	4/61	PARP1,ATP2B4,GSK3B,LMCD1
CCC
GroupID	Category	Term	Description	LogP	Log(q-value)	InTerm_InList	Symbols
1_Summary	Canonical Pathways	M5884	NABA CORE MATRISOME	-21.9217	-18.7073	46/275	BGN,COL1A1,COL4A1,COL4A2,COL6A1,COL6A2,COL6A3,COL15A1,VCAN,COCH,FBN2,EFEMP1,HSPG2,IGFALS,IGFBP1,IGFBP3,IGFBP7,LAMA2,LAMA3,LAMA4,LAMA5,LAMB1,LAMB2,LAMB3,LAMC1,LTBP1,LUM,MFGE8,RELN,COL14A1,VWF,SPARCL1,EMILIN1,NID2,MMRN1,TINAGL1,VWA1,FRAS1,COL18A1,PAPLN,LRG1,COL26A1,COL6A5,LAMA1,EYS,AGRN,A2M,AGT,APP,BSG,CYP1B1,DPP4,B4GALT1,ITGA6,ITGA3,ITGB3,MYH11,P4HB,PLEC,PLG,PLOD1,TTR,NCSTN,ERO1A,CD14,F13A1,TGM2,R…
1_Member	Canonical Pathways	M5884	NABA CORE MATRISOME	-21.9217	-18.7073	46/275	BGN,COL1A1,COL4A1,COL4A2,COL6A1,COL6A2,COL6A3,COL15A1,VCAN,COCH,FBN2,EFEMP1,HSPG2,IGFALS,IGFBP1,IGFBP3,IGFBP7,LAMA2,LAMA3,LAMA4,LAMA5,LAMB1,LAMB2,LAMB3,LAMC1,LTBP1,LUM,MFGE8,RELN,COL14A1,VWF,SPARCL1,EMILIN1,NID2,MMRN1,TINAGL1,VWA1,FRAS1,COL18A1,PAPLN,LRG1,COL26A1,COL6A5,LAMA1,EYS,AGRN
1_Member	Canonical Pathways	M5887	NABA BASEMENT MEMBRANES	-21.8129	-18.7073	21/40	COL4A1,COL4A2,COL6A1,COL6A2,COL6A3,COL15A1,HSPG2,LAMA2,LAMA3,LAMA4,LAMA5,LAMB1,LAMB2,LAMB3,LAMC1,NID2,COL18A1,PAPLN,COL6A5,LAMA1,AGRN
1_Member	GO Biological Processes	GO:0030198	extracellular matrix organization	-18.8844	-16.0308	50/384	A2M,AGT,APP,BGN,BSG,COL1A1,COL4A1,COL4A2,COL6A1,COL6A2,COL6A3,COL15A1,VCAN,CYP1B1,DPP4,FBN2,EFEMP1,B4GALT1,HSPG2,ITGA6,ITGA3,ITGB3,LAMA2,LAMA3,LAMA4,LAMA5,LAMB1,LAMB2,LAMB3,LAMC1,LTBP1,LUM,MYH11,P4HB,PLEC,PLG,PLOD1,TTR,COL14A1,VWF,EMILIN1,NID2,NCSTN,ERO1A,VWA1,COL18A1,COL26A1,COL6A5,LAMA1,AGRN
1_Member	GO Biological Processes	GO:0043062	extracellular structure organization	-18.8353	-16.0308	50/385	A2M,AGT,APP,BGN,BSG,COL1A1,COL4A1,COL4A2,COL6A1,COL6A2,COL6A3,COL15A1,VCAN,CYP1B1,DPP4,FBN2,EFEMP1,B4GALT1,HSPG2,ITGA6,ITGA3,ITGB3,LAMA2,LAMA3,LAMA4,LAMA5,LAMB1,LAMB2,LAMB3,LAMC1,LTBP1,LUM,MYH11,P4HB,PLEC,PLG,PLOD1,TTR,COL14A1,VWF,EMILIN1,NID2,NCSTN,ERO1A,VWA1,COL18A1,COL26A1,COL6A5,LAMA1,AGRN
1_Member	Canonical Pathways	M18	PID INTEGRIN1 PATHWAY	-15.0646	-12.4822	20/66	CD14,COL1A1,COL4A1,COL6A1,COL6A2,COL6A3,F13A1,ITGA6,ITGA3,LAMA2,LAMA3,LAMA4,LAMA5,LAMB1,LAMB2,LAMB3,LAMC1,TGM2,COL18A1,LAMA1
1_Member	Canonical Pathways	M3008	NABA ECM GLYCOPROTEINS	-14.2304	-11.727	31/196	COCH,FBN2,EFEMP1,IGFALS,IGFBP1,IGFBP3,IGFBP7,LAMA2,LAMA3,LAMA4,LAMA5,LAMB1,LAMB2,LAMB3,LAMC1,LTBP1,MFGE8,RELN,VWF,SPARCL1,EMILIN1,NID2,MMRN1,TINAGL1,VWA1,FRAS1,PAPLN,LRG1,LAMA1,EYS,AGRN
1_Member	Canonical Pathways	M158	PID INTEGRIN4 PATHWAY	-12.2633	-10.0328	9/11	ITGA6,LAMA2,LAMA3,LAMA5,LAMB1,LAMB2,LAMB3,LAMC1,LAMA1
1_Member	GO Biological Processes	GO:0022617	extracellular matrix disassembly	-11.4035	-9.39494	23/135	A2M,BSG,COL1A1,COL4A1,COL4A2,COL6A1,COL6A2,COL6A3,COL15A1,DPP4,FBN2,HSPG2,LAMA3,LAMA5,LAMB1,LAMB3,LAMC1,PLG,COL14A1,NCSTN,COL18A1,COL26A1,COL6A5
1_Member	Hallmark Gene Sets	M5930	HALLMARK EPITHELIAL MESENCHYMAL TRANSITION	-8.61585	-6.91688	24/200	RHOB,BGN,COL1A1,COL4A1,COL4A2,COL6A2,COL6A3,VCAN,FBN2,FUCA1,IGFBP3,ITGB3,LAMA2,LAMA3,LAMC1,LUM,PLOD1,QSOX1,TGM2,TFPI2,FERMT2,FSTL1,NID2,LAMA1
1_Member	Canonical Pathways	M239	PID A6B1 A6B4 INTEGRIN PATHWAY	-8.44519	-6.76293	12/46	ERBB2,ITGA6,LAMA2,LAMA3,LAMA4,LAMA5,LAMB1,LAMB2,LAMB3,LAMC1,YWHAH,LAMA1
1_Member	GO Biological Processes	GO:0022411	cellular component disassembly	-5.52368	-4.21405	49/866	A2M,ASPH,ATP1B1,BSG,CFL1,COL1A1,COL4A1,COL4A2,COL6A1,COL6A2,COL6A3,COL15A1,CTNNB1,DPP4,DSP,CTTN,DMTN,STOM,FBN2,HSPG2,LAMA3,LAMA5,LAMB1,LAMB3,LAMC1,LMNB1,MAP4,MYH11,PLEC,PLG,RPS16,SMARCC2,SMARCD2,SPTBN1,COL14A1,VIL1,EZR,CIB1,NUP50,TRIOBP,NUP210,NCSTN,HTRA2,LMCD1,COL18A1,OBSCN,SCIN,COL26A1,COL6A5
2_Summary	GO Biological Processes	GO:0072376	protein activation cascade	-15.1685	-12.4822	24/102	A2M,CFB,SERPING1,C1QB,C1QC,C1S,C2,C3,C4B,C7,C8A,C9,CLU,F2,F9,CFH,IGHG2,IGHG3,IGHG4,IGKC,KNG1,PRCP,VWF,IGLC7,APOA1,CAPN2,DPP4,HMGCS2,HRG,ITGB3,ITIH1,SERPINA1,PLG,TFPI2,GDA,HPX,CTSC,COL4A2,CP,CPM,HSPA1A,LGALS3,SRC,LAP3,HSPD1,APP,BST2,AGT,ASPH,CD14,CPD,CTSZ,GGT1,GLG1,CLEC3B,XDH,AFG3L2,NCSTN,HTRA2,ERO1A,TESC,ADA,ADAR,AP2A2,ATP1B1,CFL1,AP2S1,STOM,ITPR3,LBP,MPO,MX1,OAS2,SERPINB9,EIF2AK2,RNASEL,STAT1,VA…
2_Member	GO Biological Processes	GO:0072376	protein activation cascade	-15.1685	-12.4822	24/102	A2M,CFB,SERPING1,C1QB,C1QC,C1S,C2,C3,C4B,C7,C8A,C9,CLU,F2,F9,CFH,IGHG2,IGHG3,IGHG4,IGKC,KNG1,PRCP,VWF,IGLC7
2_Member	GO Biological Processes	GO:0006956	complement activation	-12.322	-10.0615	19/79	A2M,CFB,SERPING1,C1QB,C1QC,C1S,C2,C3,C4B,C7,C8A,C9,CLU,CFH,IGHG2,IGHG3,IGHG4,IGKC,IGLC7
2_Member	Hallmark Gene Sets	M5946	HALLMARK COAGULATION	-12.074	-9.89793	24/138	A2M,APOA1,CFB,SERPING1,C1S,C2,C3,C8A,C9,CAPN2,CLU,DPP4,F2,F9,CFH,HMGCS2,HRG,ITGB3,ITIH1,SERPINA1,PLG,VWF,TFPI2,GDA
2_Member	GO Biological Processes	GO:0006958	complement activation, classical pathway	-11.2202	-9.2711	16/60	SERPING1,C1QB,C1QC,C1S,C2,C3,C4B,C7,C8A,C9,CLU,IGHG2,IGHG3,IGHG4,IGKC,IGLC7
2_Member	GO Biological Processes	GO:0002455	humoral immune response mediated by circulating immunoglobulin	-10.7451	-8.89482	17/74	SERPING1,C1QB,C1QC,C1S,C2,C3,C4B,C7,C8A,C9,CLU,HPX,IGHG2,IGHG3,IGHG4,IGKC,IGLC7
2_Member	Hallmark Gene Sets	M5921	HALLMARK COMPLEMENT	-8.61585	-6.91688	24/200	CFB,SERPING1,C1QC,C1S,C2,C3,C9,CTSC,CLU,COL4A2,CP,CPM,DPP4,F2,CFH,HSPA1A,ITIH1,LGALS3,SERPINA1,PLG,PRCP,SRC,TFPI2,LAP3
2_Member	GO Biological Processes	GO:0030449	regulation of complement activation	-8.28199	-6.60785	10/30	A2M,CFB,SERPING1,C2,C3,C4B,C7,C8A,C9,CFH
2_Member	GO Biological Processes	GO:2000257	regulation of protein activation cascade	-7.97218	-6.32151	10/32	A2M,CFB,SERPING1,C2,C3,C4B,C7,C8A,C9,CFH
2_Member	GO Biological Processes	GO:0016064	immunoglobulin mediated immune response	-7.69242	-6.07121	18/128	SERPING1,C1QB,C1QC,C1S,C2,C3,C4B,C7,C8A,C9,CLU,HPX,HSPD1,IGHG2,IGHG3,IGHG4,IGKC,IGLC7
2_Member	GO Biological Processes	GO:0019724	B cell mediated immunity	-7.53224	-5.93188	18/131	SERPING1,C1QB,C1QC,C1S,C2,C3,C4B,C7,C8A,C9,CLU,HPX,HSPD1,IGHG2,IGHG3,IGHG4,IGKC,IGLC7
2_Member	GO Biological Processes	GO:0006959	humoral immune response	-7.06697	-5.49928	22/205	A2M,APP,CFB,BST2,SERPING1,C1QB,C1QC,C1S,C2,C3,C4B,C7,C8A,C9,CLU,CFH,HPX,IGHG2,IGHG3,IGHG4,IGKC,IGLC7
2_Member	GO Biological Processes	GO:0002920	regulation of humoral immune response	-7.05444	-5.49299	11/49	A2M,CFB,SERPING1,C2,C3,C4B,C7,C8A,C9,CFH,HPX
2_Member	GO Biological Processes	GO:0051604	protein maturation	-6.56191	-5.06918	29/352	A2M,AGT,ASPH,CFB,SERPING1,C2,C3,C4B,C7,C8A,C9,CAPN2,CD14,CPD,CPM,CTSZ,F2,F9,GGT1,GLG1,CFH,HSPD1,CLEC3B,XDH,AFG3L2,NCSTN,HTRA2,ERO1A,TESC
2_Member	GO Biological Processes	GO:0016485	protein processing	-6.144	-4.7331	27/328	A2M,AGT,ASPH,CFB,SERPING1,C2,C3,C4B,C7,C8A,C9,CAPN2,CD14,CPD,CPM,CTSZ,F2,F9,GGT1,GLG1,CFH,HSPD1,CLEC3B,XDH,AFG3L2,NCSTN,HTRA2
2_Member	GO Biological Processes	GO:0070613	regulation of protein processing	-5.75372	-4.39882	12/78	A2M,CFB,SERPING1,C2,C3,C4B,C7,C8A,C9,GLG1,CFH,CLEC3B
2_Member	GO Biological Processes	GO:0006957	complement activation, alternative pathway	-5.70963	-4.37497	6/15	CFB,C3,C7,C8A,C9,CFH
2_Member	GO Biological Processes	GO:1903317	regulation of protein maturation	-5.69328	-4.36228	12/79	A2M,CFB,SERPING1,C2,C3,C4B,C7,C8A,C9,GLG1,CFH,CLEC3B
2_Member	GO Biological Processes	GO:0002252	immune effector process	-5.57307	-4.25995	46/788	A2M,ADA,ADAR,AP2A2,APOA1,ATP1B1,CFB,BST2,SERPING1,C1QB,C1QC,C1S,C2,C3,C4B,C7,C8A,C9,CFL1,CTSC,AP2S1,CLU,STOM,CFH,HPX,HSPD1,IGHG2,IGHG3,IGHG4,IGKC,ITPR3,LBP,LGALS3,MPO,MX1,OAS2,SERPINB9,EIF2AK2,RNASEL,SRC,STAT1,VAV2,ISG15,IGLC7,LMCD1,SNX6
2_Member	GO Biological Processes	GO:0002673	regulation of acute inflammatory response	-5.35383	-4.07439	11/71	A2M,CFB,SERPING1,C2,C3,C4B,C7,C8A,C9,CFH,PTGS2
2_Member	GO Biological Processes	GO:0002449	lymphocyte mediated immunity	-4.76042	-3.56873	20/241	SERPING1,C1QB,C1QC,C1S,C2,C3,C4B,C7,C8A,C9,CTSC,CLU,HPX,HSPD1,IGHG2,IGHG3,IGHG4,IGKC,SERPINB9,IGLC7
2_Member	GO Biological Processes	GO:0002460	adaptive immune response based on somatic recombination of immune receptors built from immunoglobuli	-4.73428	-3.54868	20/242	ADA,SERPING1,C1QB,C1QC,C1S,C2,C3,C4B,C7,C8A,C9,CTSC,CLU,HPX,HSPD1,IGHG2,IGHG3,IGHG4,IGKC,IGLC7
2_Member	GO Biological Processes	GO:0002443	leukocyte mediated immunity	-4.0912	-3.04827	22/312	BST2,SERPING1,C1QB,C1QC,C1S,C2,C3,C4B,C7,C8A,C9,CTSC,CLU,HPX,HSPD1,IGHG2,IGHG3,IGHG4,IGKC,SERPINB9,IGLC7,SNX6
2_Member	GO Biological Processes	GO:0002697	regulation of immune effector process	-3.05072	-2.25378	24/420	A2M,AP2A2,APOA1,ATP1B1,CFB,BST2,SERPING1,C2,C3,C4B,C7,C8A,C9,AP2S1,STOM,CFH,HPX,HSPD1,LBP,LGALS3,SERPINB9,EIF2AK2,LMCD1,SNX6
2_Member	GO Biological Processes	GO:0002250	adaptive immune response	-2.35137	-1.75237	20/371	ADA,SERPING1,C1QB,C1QC,C1S,C2,C3,C4B,C7,C8A,C9,CTSC,CLU,HPX,HSPD1,IGHG2,IGHG3,IGHG4,IGKC,IGLC7
3_Summary	GO Biological Processes	GO:1901565	organonitrogen compound catabolic process	-15.0437	-12.4822	43/357	ADA,AHCY,AMBP,ARSB,ASL,ALDH7A1,BGN,TPP1,COMT,CRYM,VCAN,CTH,FUCA1,GALNS,GBA,GGT1,GLB1,GLDC,GNS,GUSB,HSD17B10,HEXA,HEXB,HGD,HSPG2,LUM,MAOA,NAGLU,NEU1,PNP,OAT,SGSH,SHMT1,XDH,PDE5A,NPEPPS,GDA,GPC6,LYVE1,PCYOX1,MCCC1,CHID1,AGRN,B4GALT1,ITIH1,ITIH2,ITIH4,UGDH,PAPSS2,ITIH5,SLC35B2,FUCA2,NAGA,CTNNB1
3_Member	GO Biological Processes	GO:1901565	organonitrogen compound catabolic process	-15.0437	-12.4822	43/357	ADA,AHCY,AMBP,ARSB,ASL,ALDH7A1,BGN,TPP1,COMT,CRYM,VCAN,CTH,FUCA1,GALNS,GBA,GGT1,GLB1,GLDC,GNS,GUSB,HSD17B10,HEXA,HEXB,HGD,HSPG2,LUM,MAOA,NAGLU,NEU1,PNP,OAT,SGSH,SHMT1,XDH,PDE5A,NPEPPS,GDA,GPC6,LYVE1,PCYOX1,MCCC1,CHID1,AGRN
3_Member	GO Biological Processes	GO:0006026	aminoglycan catabolic process	-12.4851	-10.1446	18/68	ARSB,BGN,VCAN,FUCA1,GALNS,GLB1,GNS,GUSB,HEXA,HEXB,HSPG2,LUM,NAGLU,SGSH,GPC6,LYVE1,CHID1,AGRN
3_Member	GO Biological Processes	GO:0006027	glycosaminoglycan catabolic process	-12.2285	-10.026	17/61	ARSB,BGN,VCAN,FUCA1,GALNS,GLB1,GNS,GUSB,HEXA,HEXB,HSPG2,LUM,NAGLU,SGSH,GPC6,LYVE1,AGRN
3_Member	GO Biological Processes	GO:0006022	aminoglycan metabolic process	-11.2152	-9.2711	26/178	ARSB,BGN,VCAN,FUCA1,GALNS,B4GALT1,GLB1,GNS,GUSB,HEXA,HEXB,HSPG2,ITIH1,ITIH2,ITIH4,LUM,NAGLU,SGSH,UGDH,PAPSS2,GPC6,LYVE1,CHID1,ITIH5,SLC35B2,AGRN
3_Member	GO Biological Processes	GO:1901136	carbohydrate derivative catabolic process	-10.9907	-9.10271	26/182	ADA,AHCY,ARSB,BGN,VCAN,FUCA1,FUCA2,GALNS,GBA,GLB1,GNS,GUSB,HEXA,HEXB,HSPG2,LUM,NAGA,NAGLU,NEU1,PNP,SGSH,PDE5A,GPC6,LYVE1,CHID1,AGRN
3_Member	GO Biological Processes	GO:0030203	glycosaminoglycan metabolic process	-10.9313	-9.05619	25/169	ARSB,BGN,VCAN,FUCA1,GALNS,B4GALT1,GLB1,GNS,GUSB,HEXA,HEXB,HSPG2,ITIH1,ITIH2,ITIH4,LUM,NAGLU,SGSH,UGDH,PAPSS2,GPC6,LYVE1,ITIH5,SLC35B2,AGRN
3_Member	GO Biological Processes	GO:0044273	sulfur compound catabolic process	-9.84733	-8.05358	13/44	AHCY,ARSB,BGN,VCAN,CTH,GALNS,GGT1,GLB1,GNS,HEXA,HEXB,LUM,PCYOX1
3_Member	GO Biological Processes	GO:1903510	mucopolysaccharide metabolic process	-8.48396	-6.79342	19/128	ARSB,BGN,VCAN,GALNS,B4GALT1,GLB1,GNS,GUSB,HEXA,HEXB,HSPG2,ITIH1,ITIH2,ITIH4,LUM,GPC6,LYVE1,ITIH5,AGRN
3_Member	GO Biological Processes	GO:0042340	keratan sulfate catabolic process	-6.41197	-4.94495	6/12	GALNS,GLB1,GNS,HEXA,HEXB,LUM
3_Member	GO Biological Processes	GO:0030207	chondroitin sulfate catabolic process	-4.55078	-3.41376	5/14	ARSB,BGN,VCAN,HEXA,HEXB
3_Member	GO Biological Processes	GO:0042339	keratan sulfate metabolic process	-4.51599	-3.38592	7/33	GALNS,B4GALT1,GLB1,GNS,HEXA,HEXB,LUM
3_Member	GO Biological Processes	GO:0030204	chondroitin sulfate metabolic process	-3.73533	-2.77439	8/57	ARSB,BGN,VCAN,HEXA,HEXB,HSPG2,GPC6,AGRN
3_Member	GO Biological Processes	GO:0050654	chondroitin sulfate proteoglycan metabolic process	-3.62897	-2.68552	8/59	ARSB,BGN,VCAN,HEXA,HEXB,HSPG2,GPC6,AGRN
3_Member	GO Biological Processes	GO:0006029	proteoglycan metabolic process	-3.39394	-2.50056	10/97	ARSB,BGN,VCAN,CTNNB1,HEXA,HEXB,HSPG2,SGSH,GPC6,AGRN
3_Member	GO Biological Processes	GO:0006024	glycosaminoglycan biosynthetic process	-2.33195	-1.73765	9/113	BGN,VCAN,B4GALT1,HEXA,HSPG2,LUM,UGDH,GPC6,AGRN
3_Member	GO Biological Processes	GO:0006023	aminoglycan biosynthetic process	-2.30688	-1.72251	9/114	BGN,VCAN,B4GALT1,HEXA,HSPG2,LUM,UGDH,GPC6,AGRN
4_Summary	GO Biological Processes	GO:0044283	small molecule biosynthetic process	-13.8015	-11.3492	52/546	ACACA,ACLY,AHCY,AKR1B1,APOA1,APOB,ASL,ASS1,BGN,BPGM,CPS1,VCAN,CTH,CYB5R3,GAPDH,GART,GBA,GGT1,HMGCS2,HSD17B4,IMPA2,MPO,PNP,OAT,PGM1,PLOD1,PLTP,POR,PRKAG1,PTGS2,ABCD3,PYCR1,ALDH18A1,ACSM3,SHMT1,SHMT2,TALDO1,UGDH,SLC25A12,SUCLA2,SLC25A13,ERLIN2,MGLL,MTHFD1L,PSAT1,HACD3,PECR,ACSS2,PTGES2,GPAT4,RDH10,CBSL,AKT2,BSG,C3,ENTPD5,CYP1B1,ECH1,ECHS1,ACSL1,GLDC,HADHA,HADHB,HK1,LDHB,ABCC1,NPC1,P4HB,PHYH,ABCC3,S…
4_Member	GO Biological Processes	GO:0044283	small molecule biosynthetic process	-13.8015	-11.3492	52/546	ACACA,ACLY,AHCY,AKR1B1,APOA1,APOB,ASL,ASS1,BGN,BPGM,CPS1,VCAN,CTH,CYB5R3,GAPDH,GART,GBA,GGT1,HMGCS2,HSD17B4,IMPA2,MPO,PNP,OAT,PGM1,PLOD1,PLTP,POR,PRKAG1,PTGS2,ABCD3,PYCR1,ALDH18A1,ACSM3,SHMT1,SHMT2,TALDO1,UGDH,SLC25A12,SUCLA2,SLC25A13,ERLIN2,MGLL,MTHFD1L,PSAT1,HACD3,PECR,ACSS2,PTGES2,GPAT4,RDH10,CBSL
4_Member	GO Biological Processes	GO:0032787	monocarboxylic acid metabolic process	-13.5109	-11.1044	54/593	ACACA,ACLY,AKT2,APOA1,BGN,BPGM,BSG,C3,ENTPD5,VCAN,CYP1B1,ECH1,ECHS1,ACSL1,GAPDH,GGT1,GLDC,HADHA,HADHB,HK1,HSD17B4,LDHB,ABCC1,NPC1,P4HB,PGM1,PHYH,POR,PRKAG1,PTGS2,ABCD3,ACSM3,SHMT1,UGDH,ABCC3,SLC16A3,SLC27A4,ERLIN2,MGLL,ACSBG1,MTHFD1L,ERO1A,CRYL1,HACD3,PECR,ACSS2,MCCC1,SCPEP1,ADIPOR2,PTGES2,HKDC1,ACSF2,GPAT4,RDH10
4_Member	GO Biological Processes	GO:0046394	carboxylic acid biosynthetic process	-11.5977	-9.50678	35/308	ACACA,ACLY,AHCY,APOA1,ASL,ASS1,BGN,CPS1,VCAN,CTH,GART,GGT1,HSD17B4,OAT,PLOD1,PRKAG1,PTGS2,ABCD3,PYCR1,ALDH18A1,ACSM3,SHMT1,SHMT2,UGDH,SUCLA2,ERLIN2,MGLL,MTHFD1L,PSAT1,HACD3,PECR,ACSS2,PTGES2,RDH10,CBSL
4_Member	GO Biological Processes	GO:0016053	organic acid biosynthetic process	-11.5977	-9.50678	35/308	ACACA,ACLY,AHCY,APOA1,ASL,ASS1,BGN,CPS1,VCAN,CTH,GART,GGT1,HSD17B4,OAT,PLOD1,PRKAG1,PTGS2,ABCD3,PYCR1,ALDH18A1,ACSM3,SHMT1,SHMT2,UGDH,SUCLA2,ERLIN2,MGLL,MTHFD1L,PSAT1,HACD3,PECR,ACSS2,PTGES2,RDH10,CBSL
4_Member	GO Biological Processes	GO:0006631	fatty acid metabolic process	-7.92744	-6.29121	32/361	ACACA,ACLY,AKT2,APOA1,C3,CYP1B1,ECH1,ECHS1,ACSL1,GGT1,HADHA,HADHB,HSD17B4,ABCC1,PHYH,POR,PRKAG1,PTGS2,ABCD3,ACSM3,SLC27A4,ERLIN2,MGLL,ACSBG1,CRYL1,HACD3,PECR,ACSS2,ADIPOR2,PTGES2,ACSF2,GPAT4
4_Member	GO Biological Processes	GO:0072330	monocarboxylic acid biosynthetic process	-5.05279	-3.82523	19/211	ACACA,ACLY,APOA1,BGN,VCAN,GGT1,HSD17B4,PRKAG1,PTGS2,ABCD3,ACSM3,SHMT1,ERLIN2,MGLL,HACD3,PECR,ACSS2,PTGES2,RDH10
4_Member	GO Biological Processes	GO:0008610	lipid biosynthetic process	-4.49987	-3.37406	37/640	ACACA,ACLY,AKR1B1,APOA1,APOB,C3,CYP11A1,CYB5R3,ACSL1,GBA,GGT1,HADHA,HADHB,HEXB,HMGCS2,HSD17B4,POR,PRKAG1,PTGS2,ABCD3,ACSM3,PIGK,COL4A3BP,ERLIN2,MGLL,ACSBG1,PLD3,DHH,HACD3,PECR,ACSS2,PLBD1,PTGES2,ACSF2,SGPP1,GPAT4,RDH10
4_Member	GO Biological Processes	GO:0006633	fatty acid biosynthetic process	-4.14236	-3.09184	14/147	ACACA,ACLY,APOA1,GGT1,PRKAG1,PTGS2,ABCD3,ACSM3,ERLIN2,MGLL,HACD3,PECR,ACSS2,PTGES2
5_Summary	GO Biological Processes	GO:0006897	endocytosis	-12.472	-10.1446	54/629	AP2A2,AHSG,AMBP,BIN1,ANXA11,APOA1,APOB,APP,C2,C3,C4B,CD14,CD63,CFL1,AP2S1,COL1A1,COL4A1,COL4A2,CTTN,FOLR2,HPX,IGF2R,IGHG2,IGHG3,IGHG4,IGKC,ITPR3,LBP,LGALS3,MFGE8,MYO6,NPC1,PTPN1,SNX2,SRC,TGM2,VAV2,EZR,APOL1,SNX3,HIP1R,CD163,ZFYVE16,PACSIN2,NEDD4L,CD2AP,SNX5,IGLC7,EPN1,SNX9,ANKFY1,ARFGAP1,SNX6,TINAGL1,AKT2,B4GALT1,LLGL2,NSF,NRP1,GOSR1,SNF8
5_Member	GO Biological Processes	GO:0006897	endocytosis	-12.472	-10.1446	54/629	AP2A2,AHSG,AMBP,BIN1,ANXA11,APOA1,APOB,APP,C2,C3,C4B,CD14,CD63,CFL1,AP2S1,COL1A1,COL4A1,COL4A2,CTTN,FOLR2,HPX,IGF2R,IGHG2,IGHG3,IGHG4,IGKC,ITPR3,LBP,LGALS3,MFGE8,MYO6,NPC1,PTPN1,SNX2,SRC,TGM2,VAV2,EZR,APOL1,SNX3,HIP1R,CD163,ZFYVE16,PACSIN2,NEDD4L,CD2AP,SNX5,IGLC7,EPN1,SNX9,ANKFY1,ARFGAP1,SNX6,TINAGL1
5_Member	GO Biological Processes	GO:0006898	receptor-mediated endocytosis	-6.3368	-4.87965	26/301	AP2A2,AMBP,APOA1,APOB,CD14,CD63,AP2S1,COL1A1,COL4A1,COL4A2,CTTN,FOLR2,HPX,IGF2R,IGKC,SRC,EZR,APOL1,HIP1R,CD163,PACSIN2,NEDD4L,CD2AP,IGLC7,SNX9,TINAGL1
5_Member	GO Biological Processes	GO:0030100	regulation of endocytosis	-6.02467	-4.62673	20/199	AHSG,BIN1,C2,C3,C4B,CD14,CD63,AP2S1,LBP,LGALS3,MFGE8,PTPN1,SRC,SNX3,ZFYVE16,PACSIN2,NEDD4L,CD2AP,ANKFY1,ARFGAP1
5_Member	GO Biological Processes	GO:0060627	regulation of vesicle-mediated transport	-5.50075	-4.19801	29/397	AHSG,AKT2,BIN1,C2,C3,C4B,CD14,CD63,AP2S1,B4GALT1,LBP,LGALS3,LLGL2,MFGE8,NSF,PTPN1,SRC,EZR,SNX3,NRP1,GOSR1,ZFYVE16,PACSIN2,SNF8,NEDD4L,CD2AP,ANKFY1,ARFGAP1,SNX6
6_Summary	GO Biological Processes	GO:0042060	wound healing	-12.4175	-10.1249	59/732	A2M,APOA1,APOB,APOD,APP,RHOB,ATP1B1,BSG,SERPING1,C3,CD63,CFL1,CLU,COL1A1,DSP,DMTN,ERBB2,F2,F9,F13A1,B4GALT1,GLG1,SERPIND1,HRG,IGFBP1,ITGA6,ITGA3,ITGB3,ITPR3,KNG1,SERPINA5,SERPINA1,PLG,PRCP,PSAP,PTPN1,RAP2B,SLC3A2,SRC,STIM1,VAV2,VIL1,VWF,TFPI2,SLC7A5,DYSF,AP3B1,PDE5A,PAPSS2,SLC16A3,NOG,ABCC4,GNA13,MGLL,MMRN1,CORO1B,P2RY12,ADIPOR2,EYS,ANXA7,ADA,GBA,UMPS,XDH,STK39,WNK1,GPAT4,SNX6,SCIN,ANK1,LLGL2,NSF…
6_Member	GO Biological Processes	GO:0042060	wound healing	-12.4175	-10.1249	59/732	A2M,APOA1,APOB,APOD,APP,RHOB,ATP1B1,BSG,SERPING1,C3,CD63,CFL1,CLU,COL1A1,DSP,DMTN,ERBB2,F2,F9,F13A1,B4GALT1,GLG1,SERPIND1,HRG,IGFBP1,ITGA6,ITGA3,ITGB3,ITPR3,KNG1,SERPINA5,SERPINA1,PLG,PRCP,PSAP,PTPN1,RAP2B,SLC3A2,SRC,STIM1,VAV2,VIL1,VWF,TFPI2,SLC7A5,DYSF,AP3B1,PDE5A,PAPSS2,SLC16A3,NOG,ABCC4,GNA13,MGLL,MMRN1,CORO1B,P2RY12,ADIPOR2,EYS
6_Member	GO Biological Processes	GO:0007599	hemostasis	-11.4286	-9.40231	49/568	A2M,ANXA7,APOA1,APOB,APP,RHOB,ATP1B1,BSG,SERPING1,C3,CD63,CFL1,CLU,COL1A1,DMTN,F2,F9,F13A1,GLG1,SERPIND1,HRG,ITGA6,ITGA3,ITGB3,ITPR3,KNG1,SERPINA5,SERPINA1,PLG,PRCP,PSAP,PTPN1,RAP2B,SLC3A2,SRC,STIM1,VAV2,VWF,TFPI2,SLC7A5,AP3B1,PDE5A,PAPSS2,SLC16A3,ABCC4,GNA13,MGLL,MMRN1,P2RY12
6_Member	GO Biological Processes	GO:0050878	regulation of body fluid levels	-11.3035	-9.32834	56/715	A2M,ADA,ANXA7,APOA1,APOB,APP,RHOB,ATP1B1,BSG,SERPING1,C3,CD63,CFL1,CLU,COL1A1,DMTN,F2,F9,F13A1,GBA,GLG1,SERPIND1,HRG,ITGA6,ITGA3,ITGB3,ITPR3,KNG1,SERPINA5,SERPINA1,PLG,PRCP,PSAP,PTPN1,RAP2B,SLC3A2,SRC,STIM1,UMPS,VAV2,VWF,XDH,TFPI2,SLC7A5,AP3B1,PDE5A,PAPSS2,SLC16A3,ABCC4,GNA13,MGLL,MMRN1,STK39,P2RY12,WNK1,GPAT4
6_Member	GO Biological Processes	GO:0007596	blood coagulation	-11.0225	-9.12109	48/563	A2M,APOA1,APOB,APP,RHOB,ATP1B1,BSG,SERPING1,C3,CD63,CFL1,CLU,COL1A1,DMTN,F2,F9,F13A1,GLG1,SERPIND1,HRG,ITGA6,ITGA3,ITGB3,ITPR3,KNG1,SERPINA5,SERPINA1,PLG,PRCP,PSAP,PTPN1,RAP2B,SLC3A2,SRC,STIM1,VAV2,VWF,TFPI2,SLC7A5,AP3B1,PDE5A,PAPSS2,SLC16A3,ABCC4,GNA13,MGLL,MMRN1,P2RY12
6_Member	GO Biological Processes	GO:0050817	coagulation	-10.9138	-9.05137	48/567	A2M,APOA1,APOB,APP,RHOB,ATP1B1,BSG,SERPING1,C3,CD63,CFL1,CLU,COL1A1,DMTN,F2,F9,F13A1,GLG1,SERPIND1,HRG,ITGA6,ITGA3,ITGB3,ITPR3,KNG1,SERPINA5,SERPINA1,PLG,PRCP,PSAP,PTPN1,RAP2B,SLC3A2,SRC,STIM1,VAV2,VWF,TFPI2,SLC7A5,AP3B1,PDE5A,PAPSS2,SLC16A3,ABCC4,GNA13,MGLL,MMRN1,P2RY12
6_Member	GO Biological Processes	GO:0002576	platelet degranulation	-10.5219	-8.68357	18/87	A2M,APOA1,APP,SERPING1,CD63,CFL1,CLU,DMTN,F13A1,HRG,ITGB3,KNG1,SERPINA1,PLG,PSAP,VWF,ABCC4,MMRN1
6_Member	GO Biological Processes	GO:0030168	platelet activation	-9.67659	-7.90352	29/256	A2M,APOA1,APP,RHOB,SERPING1,CD63,CFL1,CLU,COL1A1,DMTN,F2,F13A1,HRG,ITGB3,ITPR3,KNG1,SERPINA1,PLG,PSAP,PTPN1,RAP2B,SRC,VAV2,VWF,ABCC4,GNA13,MGLL,MMRN1,P2RY12
6_Member	GO Biological Processes	GO:0045055	regulated exocytosis	-4.96934	-3.74749	21/253	A2M,APOA1,APP,SERPING1,CD63,CFL1,CLU,DMTN,F13A1,B4GALT1,HRG,ITGB3,KNG1,SERPINA1,PLG,PSAP,VWF,ABCC4,MMRN1,SNX6,SCIN
6_Member	GO Biological Processes	GO:0006887	exocytosis	-4.70052	-3.5283	26/370	A2M,ANK1,APOA1,APP,SERPING1,CD63,CFL1,CLU,DMTN,F13A1,B4GALT1,HRG,ITGB3,KNG1,LLGL2,NSF,SERPINA1,PLG,PSAP,VWF,ABCC4,ARFGEF2,SNF8,MMRN1,SNX6,SCIN
6_Member	GO Biological Processes	GO:0032940	secretion by cell	-2.87133	-2.1266	43/943	A2M,AGT,ANK1,ANXA4,APOA1,APP,SERPING1,CD14,CD63,CFL1,CLU,ENSA,DMTN,F13A1,B4GALT1,HRG,ITGB3,ITPR3,KNG1,LLGL2,MAOA,PNP,NSF,PAEP,SERPINA1,PLG,PSAP,SLC6A13,SPTBN1,SRC,EZR,VWF,PPFIA4,IQGAP1,ABCC4,ARFGEF2,ERP29,SNF8,MMRN1,ARFGAP3,SNX6,P2RY12,SCIN
7_Summary	GO Biological Processes	GO:0010951	negative regulation of endopeptidase activity	-11.8951	-9.74385	31/238	A2M,SERPINA3,AGT,AHSG,AKT2,AMBP,APP,BST2,SERPING1,C3,C4B,SERPINA6,COL6A3,CRYAB,SERPIND1,HRG,ITIH1,ITIH2,ITIH4,KNG1,SERPINA5,SERPINA1,SERPINA4,SERPINB9,POR,RPS6KA1,SRC,VIL1,TFPI2,ITIH5,PAPLN,ASPH,CFB,C2,C7,C8A,C9,CD14,CTSC,CLU,F2,GBA,GLG1,CFH,UBE2K,HSPD1,MAP3K5,PSMB5,PSMB6,PSMD3,PSMD5,CLEC3B,XDH,HTRA2,SNX9,PDCL3,ADAR,ANXA4,APOA1,BGN,CDKN2C,CNN3,DUSP3,ENSA,PTPN1,IQGAP1,CIB1,FLRT3,WWTR1,TAOK3,TESC,R…
7_Member	GO Biological Processes	GO:0010951	negative regulation of endopeptidase activity	-11.8951	-9.74385	31/238	A2M,SERPINA3,AGT,AHSG,AKT2,AMBP,APP,BST2,SERPING1,C3,C4B,SERPINA6,COL6A3,CRYAB,SERPIND1,HRG,ITIH1,ITIH2,ITIH4,KNG1,SERPINA5,SERPINA1,SERPINA4,SERPINB9,POR,RPS6KA1,SRC,VIL1,TFPI2,ITIH5,PAPLN
7_Member	GO Biological Processes	GO:0030162	regulation of proteolysis	-11.4489	-9.40413	56/709	A2M,SERPINA3,AGT,AHSG,AKT2,AMBP,APP,ASPH,CFB,BST2,SERPING1,C2,C3,C4B,C7,C8A,C9,SERPINA6,CD14,CTSC,CLU,COL6A3,CRYAB,F2,GBA,GLG1,SERPIND1,CFH,UBE2K,HRG,HSPD1,ITIH1,ITIH2,ITIH4,KNG1,MAP3K5,SERPINA5,SERPINA1,SERPINA4,SERPINB9,POR,PSMB5,PSMB6,PSMD3,PSMD5,RPS6KA1,SRC,CLEC3B,VIL1,XDH,TFPI2,HTRA2,SNX9,PDCL3,ITIH5,PAPLN
7_Member	GO Biological Processes	GO:0010466	negative regulation of peptidase activity	-11.3716	-9.37999	31/249	A2M,SERPINA3,AGT,AHSG,AKT2,AMBP,APP,BST2,SERPING1,C3,C4B,SERPINA6,COL6A3,CRYAB,SERPIND1,HRG,ITIH1,ITIH2,ITIH4,KNG1,SERPINA5,SERPINA1,SERPINA4,SERPINB9,POR,RPS6KA1,SRC,VIL1,TFPI2,ITIH5,PAPLN
7_Member	GO Biological Processes	GO:0052548	regulation of endopeptidase activity	-10.3974	-8.57064	37/375	A2M,SERPINA3,AGT,AHSG,AKT2,AMBP,APP,ASPH,BST2,SERPING1,C3,C4B,SERPINA6,CD14,COL6A3,CRYAB,SERPIND1,HRG,HSPD1,ITIH1,ITIH2,ITIH4,KNG1,MAP3K5,SERPINA5,SERPINA1,SERPINA4,SERPINB9,POR,RPS6KA1,SRC,VIL1,XDH,TFPI2,HTRA2,ITIH5,PAPLN
7_Member	GO Biological Processes	GO:0052547	regulation of peptidase activity	-9.71791	-7.93462	37/396	A2M,SERPINA3,AGT,AHSG,AKT2,AMBP,APP,ASPH,BST2,SERPING1,C3,C4B,SERPINA6,CD14,COL6A3,CRYAB,SERPIND1,HRG,HSPD1,ITIH1,ITIH2,ITIH4,KNG1,MAP3K5,SERPINA5,SERPINA1,SERPINA4,SERPINB9,POR,RPS6KA1,SRC,VIL1,XDH,TFPI2,HTRA2,ITIH5,PAPLN
7_Member	GO Biological Processes	GO:0043086	negative regulation of catalytic activity	-9.22144	-7.45836	57/833	A2M,SERPINA3,ADAR,AGT,AHSG,AKT2,AMBP,ANXA4,APOA1,APP,BGN,BST2,SERPING1,C3,C4B,SERPINA6,CDKN2C,CNN3,COL6A3,CRYAB,DUSP3,ENSA,GBA,SERPIND1,HRG,ITIH1,ITIH2,ITIH4,KNG1,SERPINA5,SERPINA1,SERPINA4,SERPINB9,POR,PSMB5,PSMB6,PSMD3,PSMD5,PTPN1,RPS6KA1,SRC,VIL1,TFPI2,IQGAP1,CIB1,FLRT3,WWTR1,TAOK3,TESC,RCC2,SNX6,TMBIM1,WNK1,ITIH5,PAPLN,PPP1R14A,RTN4RL2
7_Member	GO Biological Processes	GO:0045861	negative regulation of proteolysis	-9.19293	-7.44701	34/357	A2M,SERPINA3,AGT,AHSG,AKT2,AMBP,APP,BST2,SERPING1,C3,C4B,SERPINA6,COL6A3,CRYAB,F2,GLG1,SERPIND1,HRG,ITIH1,ITIH2,ITIH4,KNG1,SERPINA5,SERPINA1,SERPINA4,SERPINB9,POR,RPS6KA1,SRC,VIL1,TFPI2,PDCL3,ITIH5,PAPLN
7_Member	Canonical Pathways	M3468	NABA ECM REGULATORS	-9.06522	-7.33992	27/238	A2M,SERPINA3,AGT,AMBP,SERPING1,SERPINA6,CTSC,CTSZ,F2,F9,F13A1,SERPIND1,HRG,ITIH1,ITIH2,ITIH4,KNG1,PAPPA,SERPINA5,SERPINA1,SERPINA4,SERPINB9,PLG,PLOD1,CTSA,TGM2,ITIH5
7_Member	GO Biological Processes	GO:0051346	negative regulation of hydrolase activity	-8.99545	-7.27911	36/401	A2M,SERPINA3,AGT,AHSG,AKT2,AMBP,APOA1,APP,BST2,SERPING1,C3,C4B,SERPINA6,CNN3,COL6A3,CRYAB,SERPIND1,HRG,ITIH1,ITIH2,ITIH4,KNG1,SERPINA5,SERPINA1,SERPINA4,SERPINB9,POR,RPS6KA1,SRC,VIL1,TFPI2,IQGAP1,RCC2,WNK1,ITIH5,PAPLN
7_Member	Canonical Pathways	M5885	NABA MATRISOME ASSOCIATED	-5.73116	-4.38152	45/753	A2M,SERPINA3,AGT,AMBP,ANXA4,ANXA7,ANXA11,SERPING1,C1QB,C1QC,SERPINA6,CTSC,CTSZ,F2,F9,F13A1,SERPIND1,HPX,HRG,ITIH1,ITIH2,ITIH4,KNG1,LGALS3,PAPPA,SERPINA5,SERPINA1,SERPINA4,SERPINB9,PLG,PLOD1,CTSA,S100P,TGM2,CLEC3B,CHRD,GPC6,LEFTY1,FSTL1,DHH,EGFL7,ITIH5,C1QTNF7,FREM2,MUC5B
8_Summary	Hallmark Gene Sets	M5934	HALLMARK XENOBIOTIC METABOLISM	-11.5709	-9.50678	28/200	AHCY,ALDH2,ARG2,ASL,CFB,SERPINA6,ENTPD5,COMT,ECH1,EPHX1,GART,HRG,IGFBP1,ITIH1,ITIH4,MAOA,NPC1,PLG,POR,PYCR1,SHMT2,UGDH,XDH,ABCC3,PAPSS2,CYP2S1,DHRS7,CNDP2,AOC1,ALDH1A1,CRYZ,CYP1B1,CYP11A1,ACSL1,GGT1,GSTM3,ACSS2,SLC35B2
8_Member	Hallmark Gene Sets	M5934	HALLMARK XENOBIOTIC METABOLISM	-11.5709	-9.50678	28/200	AHCY,ALDH2,ARG2,ASL,CFB,SERPINA6,ENTPD5,COMT,ECH1,EPHX1,GART,HRG,IGFBP1,ITIH1,ITIH4,MAOA,NPC1,PLG,POR,PYCR1,SHMT2,UGDH,XDH,ABCC3,PAPSS2,CYP2S1,DHRS7,CNDP2
8_Member	GO Biological Processes	GO:0006805	xenobiotic metabolic process	-5.7217	-4.37787	19/190	AOC1,AHCY,ALDH1A1,ALDH2,COMT,CRYZ,CYP1B1,CYP11A1,EPHX1,ACSL1,GGT1,GSTM3,MAOA,UGDH,PAPSS2,CYP2S1,CNDP2,ACSS2,SLC35B2
8_Member	GO Biological Processes	GO:0071466	cellular response to xenobiotic stimulus	-5.58645	-4.26627	19/194	AOC1,AHCY,ALDH1A1,ALDH2,COMT,CRYZ,CYP1B1,CYP11A1,EPHX1,ACSL1,GGT1,GSTM3,MAOA,UGDH,PAPSS2,CYP2S1,CNDP2,ACSS2,SLC35B2
8_Member	GO Biological Processes	GO:0009410	response to xenobiotic stimulus	-5.39076	-4.1048	19/200	AOC1,AHCY,ALDH1A1,ALDH2,COMT,CRYZ,CYP1B1,CYP11A1,EPHX1,ACSL1,GGT1,GSTM3,MAOA,UGDH,PAPSS2,CYP2S1,CNDP2,ACSS2,SLC35B2
9_Summary	Hallmark Gene Sets	M5905	HALLMARK ADIPOGENESIS	-11.5709	-9.50678	28/200	ACLY,ALDH2,C3,CDKN2C,COL4A1,COL15A1,ECH1,ECHS1,STOM,GPX3,IDH3A,LAMA4,ORM1,PGM1,PHYH,POR,TALDO1,SPARCL1,IMMT,MGLL,ESYT1,DHRS7,CMPK1,MCCC1,ADIPOR2,ITIH5,REEP6,GPAT4
9_Member	Hallmark Gene Sets	M5905	HALLMARK ADIPOGENESIS	-11.5709	-9.50678	28/200	ACLY,ALDH2,C3,CDKN2C,COL4A1,COL15A1,ECH1,ECHS1,STOM,GPX3,IDH3A,LAMA4,ORM1,PGM1,PHYH,POR,TALDO1,SPARCL1,IMMT,MGLL,ESYT1,DHRS7,CMPK1,MCCC1,ADIPOR2,ITIH5,REEP6,GPAT4
10_Summary	GO Biological Processes	GO:0002526	acute inflammatory response	-11.1983	-9.26891	23/138	A2M,SERPINA3,AHSG,ASS1,CFB,SERPING1,C2,C3,C4B,C7,C8A,C9,F2,B4GALT1,CFH,ITIH4,LBP,ORM1,SERPINA1,PRCP,PTGS2,SAA4,CD163,ADA,AGT,APOA1,APOD,DMTN,GBA,GGT1,HRG,KNG1,PLG,SLC7A2,VAV2,VIL1,MGLL,STK39,SNX6,CHID1,PIK3AP1,AHCY,CD14,FOLR2,ATRN,TNFRSF6B,AP2A2,AKT2,ATP1B1,ATP6V1B2,ATP6V0A1,AP2S1,CTTN,STOM,GAPDH,NPC1,EIF2AK2,QSOX1,NRP1,SNX5,HTRA2,LMCD1,CORO1B
10_Member	GO Biological Processes	GO:0002526	acute inflammatory response	-11.1983	-9.26891	23/138	A2M,SERPINA3,AHSG,ASS1,CFB,SERPING1,C2,C3,C4B,C7,C8A,C9,F2,B4GALT1,CFH,ITIH4,LBP,ORM1,SERPINA1,PRCP,PTGS2,SAA4,CD163
10_Member	GO Biological Processes	GO:1903034	regulation of response to wounding	-6.69103	-5.17658	32/408	A2M,ADA,AGT,AHSG,APOA1,APOD,CFB,SERPING1,C2,C3,C4B,C7,C8A,C9,DMTN,F2,GBA,GGT1,CFH,HRG,KNG1,LBP,PLG,PTGS2,SLC7A2,VAV2,VIL1,MGLL,STK39,SNX6,CHID1,PIK3AP1
10_Member	GO Biological Processes	GO:0006953	acute-phase response	-6.68108	-5.17217	11/53	SERPINA3,AHSG,ASS1,F2,ITIH4,LBP,ORM1,SERPINA1,PTGS2,SAA4,CD163
10_Member	GO Biological Processes	GO:0050727	regulation of inflammatory response	-6.07304	-4.6665	25/291	A2M,ADA,AGT,AHSG,APOA1,APOD,CFB,SERPING1,C2,C3,C4B,C7,C8A,C9,GBA,GGT1,CFH,LBP,PTGS2,SLC7A2,MGLL,STK39,SNX6,CHID1,PIK3AP1
10_Member	GO Biological Processes	GO:0006954	inflammatory response	-5.91636	-4.53512	41/646	A2M,SERPINA3,ADA,AGT,AHCY,AHSG,APOA1,APOD,ASS1,CFB,SERPING1,C2,C3,C4B,C7,C8A,C9,CD14,F2,FOLR2,GBA,GGT1,B4GALT1,CFH,ITIH4,KNG1,LBP,ORM1,SERPINA1,PRCP,PTGS2,SAA4,SLC7A2,ATRN,TNFRSF6B,CD163,MGLL,STK39,SNX6,CHID1,PIK3AP1
10_Member	GO Biological Processes	GO:0032101	regulation of response to external stimulus	-4.42127	-3.31139	48/927	A2M,ADA,AP2A2,AGT,AHSG,AKT2,APOA1,APOD,ATP1B1,ATP6V1B2,ATP6V0A1,CFB,SERPING1,C2,C3,C4B,C7,C8A,C9,AP2S1,CTTN,DMTN,STOM,F2,GAPDH,GBA,GGT1,CFH,HRG,KNG1,LBP,NPC1,PLG,EIF2AK2,PTGS2,QSOX1,SLC7A2,VAV2,NRP1,MGLL,SNX5,STK39,HTRA2,LMCD1,CORO1B,SNX6,CHID1,PIK3AP1
11_Summary	GO Biological Processes	GO:0010035	response to inorganic substance	-11.1514	-9.23623	45/500	AOC1,ACO1,ADA,AKR1B1,ANXA7,ANXA11,APOB,APP,RHOB,ASPH,ASS1,BSG,C3,CD14,CLU,COL1A1,CP,CPS1,CRYAB,CTNNB1,CYP1B1,DAXX,EEF1A2,DMTN,FECH,GART,HMGCS2,ITPR3,MAP3K5,MPO,NPC1,PSAP,PTGS2,PYCR1,SOD3,SRC,STIM1,SLC25A12,IQGAP1,GGH,SLC25A13,NDRG1,AHCYL1,NEDD4L,COL18A1
11_Member	GO Biological Processes	GO:0010035	response to inorganic substance	-11.1514	-9.23623	45/500	AOC1,ACO1,ADA,AKR1B1,ANXA7,ANXA11,APOB,APP,RHOB,ASPH,ASS1,BSG,C3,CD14,CLU,COL1A1,CP,CPS1,CRYAB,CTNNB1,CYP1B1,DAXX,EEF1A2,DMTN,FECH,GART,HMGCS2,ITPR3,MAP3K5,MPO,NPC1,PSAP,PTGS2,PYCR1,SOD3,SRC,STIM1,SLC25A12,IQGAP1,GGH,SLC25A13,NDRG1,AHCYL1,NEDD4L,COL18A1
11_Member	GO Biological Processes	GO:0010038	response to metal ion	-7.59828	-5.98413	30/334	AOC1,ACO1,ANXA7,ANXA11,APP,ASPH,ASS1,BSG,C3,CD14,CLU,CP,CPS1,CTNNB1,DAXX,DMTN,FECH,HMGCS2,ITPR3,NPC1,PTGS2,SOD3,STIM1,SLC25A12,IQGAP1,GGH,SLC25A13,NDRG1,AHCYL1,NEDD4L
11_Member	GO Biological Processes	GO:0051592	response to calcium ion	-2.81618	-2.08174	10/115	ANXA7,ANXA11,ASPH,DMTN,ITPR3,STIM1,SLC25A12,IQGAP1,SLC25A13,AHCYL1
12_Summary	GO Biological Processes	GO:0006790	sulfur compound metabolic process	-10.0027	-8.1872	37/387	ACACA,ACLY,AHCY,ARSB,BGN,COMT,CPS1,VCAN,CTH,CTNNB1,ACSL1,GALNS,GGT1,B4GALT1,GLB1,GNS,GSTM3,HEXA,HEXB,HSD17B4,HSPG2,LUM,SUCLA2,CLIC3,PAPSS2,GPC6,AHCYL1,ACSBG1,PCYOX1,CNDP2,ACSS2,MCCC1,ACSF2,GPAT4,SLC35B2,AGRN,CBSL,FECH,GART,PNP,PDXK,MTHFD1L,FLAD1,APOA1,APOB,C3,MGLL
12_Member	GO Biological Processes	GO:0006790	sulfur compound metabolic process	-10.0027	-8.1872	37/387	ACACA,ACLY,AHCY,ARSB,BGN,COMT,CPS1,VCAN,CTH,CTNNB1,ACSL1,GALNS,GGT1,B4GALT1,GLB1,GNS,GSTM3,HEXA,HEXB,HSD17B4,HSPG2,LUM,SUCLA2,CLIC3,PAPSS2,GPC6,AHCYL1,ACSBG1,PCYOX1,CNDP2,ACSS2,MCCC1,ACSF2,GPAT4,SLC35B2,AGRN,CBSL
12_Member	GO Biological Processes	GO:0044272	sulfur compound biosynthetic process	-4.87892	-3.67104	19/217	ACACA,ACLY,AHCY,BGN,VCAN,CTH,CTNNB1,ACSL1,GGT1,B4GALT1,GSTM3,LUM,PAPSS2,ACSBG1,CNDP2,ACSS2,ACSF2,SLC35B2,CBSL
12_Member	GO Biological Processes	GO:0051188	cofactor biosynthetic process	-3.21253	-2.37184	13/160	ACACA,ACLY,ACSL1,FECH,GART,PNP,PDXK,SUCLA2,ACSBG1,MTHFD1L,ACSS2,ACSF2,FLAD1
12_Member	GO Biological Processes	GO:0035383	thioester metabolic process	-2.9784	-2.20025	9/91	ACACA,ACLY,ACSL1,HSD17B4,SUCLA2,ACSBG1,ACSS2,ACSF2,GPAT4
12_Member	GO Biological Processes	GO:0006637	acyl-CoA metabolic process	-2.9784	-2.20025	9/91	ACACA,ACLY,ACSL1,HSD17B4,SUCLA2,ACSBG1,ACSS2,ACSF2,GPAT4
12_Member	GO Biological Processes	GO:0009108	coenzyme biosynthetic process	-2.78733	-2.066	11/136	ACACA,ACLY,ACSL1,GART,PNP,PDXK,ACSBG1,MTHFD1L,ACSS2,ACSF2,FLAD1
12_Member	GO Biological Processes	GO:0006641	triglyceride metabolic process	-2.54439	-1.88526	11/146	ACACA,ACLY,APOA1,APOB,C3,CPS1,ACSL1,MGLL,ACSBG1,ACSF2,GPAT4
12_Member	GO Biological Processes	GO:0035337	fatty-acyl-CoA metabolic process	-2.52636	-1.87493	6/51	ACACA,ACLY,ACSL1,HSD17B4,ACSBG1,ACSF2
12_Member	GO Biological Processes	GO:0006639	acylglycerol metabolic process	-2.34621	-1.7482	11/155	ACACA,ACLY,APOA1,APOB,C3,CPS1,ACSL1,MGLL,ACSBG1,ACSF2,GPAT4
12_Member	GO Biological Processes	GO:0006638	neutral lipid metabolic process	-2.32528	-1.73232	11/156	ACACA,ACLY,APOA1,APOB,C3,CPS1,ACSL1,MGLL,ACSBG1,ACSF2,GPAT4
12_Member	GO Biological Processes	GO:0035338	long-chain fatty-acyl-CoA biosynthetic process	-2.24931	-1.68098	5/41	ACACA,ACLY,ACSL1,ACSBG1,ACSF2
12_Member	GO Biological Processes	GO:0046949	fatty-acyl-CoA biosynthetic process	-2.16048	-1.6145	5/43	ACACA,ACLY,ACSL1,ACSBG1,ACSF2
12_Member	GO Biological Processes	GO:0035384	thioester biosynthetic process	-2.10554	-1.57695	6/62	ACACA,ACLY,ACSL1,ACSBG1,ACSS2,ACSF2
12_Member	GO Biological Processes	GO:0071616	acyl-CoA biosynthetic process	-2.10554	-1.57695	6/62	ACACA,ACLY,ACSL1,ACSBG1,ACSS2,ACSF2
12_Member	GO Biological Processes	GO:0035336	long-chain fatty-acyl-CoA metabolic process	-2.07682	-1.55394	5/45	ACACA,ACLY,ACSL1,ACSBG1,ACSF2
12_Member	GO Biological Processes	GO:0019432	triglyceride biosynthetic process	-2.02495	-1.51588	7/84	ACACA,ACLY,C3,ACSL1,ACSBG1,ACSF2,GPAT4
13_Summary	GO Biological Processes	GO:0006520	cellular amino acid metabolic process	-9.942	-8.13752	42/484	AHCY,ARG2,ASL,ASS1,ALDH7A1,COMT,CPS1,CRYM,CTH,GART,GGT1,GLDC,HSD17B10,HGD,OAT,P4HB,PLOD1,PSMB5,PSMB6,PSMD3,PSMD5,PYCR1,ALDH18A1,RPS16,SHMT1,SHMT2,SLC7A2,WARS,SLC7A5,GGH,SLC25A15,AHCYL1,MTHFD1L,PSAT1,ERO1A,PCYOX1,LARS,DARS2,CNDP2,MCCC1,TARS2,CBSL,GSTM3,CLIC3
13_Member	GO Biological Processes	GO:0006520	cellular amino acid metabolic process	-9.942	-8.13752	42/484	AHCY,ARG2,ASL,ASS1,ALDH7A1,COMT,CPS1,CRYM,CTH,GART,GGT1,GLDC,HSD17B10,HGD,OAT,P4HB,PLOD1,PSMB5,PSMB6,PSMD3,PSMD5,PYCR1,ALDH18A1,RPS16,SHMT1,SHMT2,SLC7A2,WARS,SLC7A5,GGH,SLC25A15,AHCYL1,MTHFD1L,PSAT1,ERO1A,PCYOX1,LARS,DARS2,CNDP2,MCCC1,TARS2,CBSL
13_Member	GO Biological Processes	GO:1901607	alpha-amino acid biosynthetic process	-9.1908	-7.44701	16/80	AHCY,ASL,ASS1,CPS1,CTH,GART,GGT1,OAT,PLOD1,PYCR1,ALDH18A1,SHMT1,SHMT2,MTHFD1L,PSAT1,CBSL
13_Member	GO Biological Processes	GO:0008652	cellular amino acid biosynthetic process	-8.04919	-6.39084	16/95	AHCY,ASL,ASS1,CPS1,CTH,GART,GGT1,OAT,PLOD1,PYCR1,ALDH18A1,SHMT1,SHMT2,MTHFD1L,PSAT1,CBSL
13_Member	GO Biological Processes	GO:1901605	alpha-amino acid metabolic process	-6.86548	-5.334	28/321	AHCY,ARG2,ASL,ASS1,ALDH7A1,COMT,CPS1,CRYM,CTH,GART,GGT1,GLDC,HGD,OAT,P4HB,PLOD1,PYCR1,ALDH18A1,RPS16,SHMT1,SHMT2,GGH,AHCYL1,MTHFD1L,PSAT1,ERO1A,MCCC1,CBSL
13_Member	GO Biological Processes	GO:0042398	cellular modified amino acid biosynthetic process	-4.6153	-3.46403	9/56	AHCY,ALDH7A1,CPS1,GART,GGT1,PLOD1,ALDH18A1,MTHFD1L,CNDP2
13_Member	GO Biological Processes	GO:0006575	cellular modified amino acid metabolic process	-4.3989	-3.2979	23/319	AHCY,ASS1,ALDH7A1,COMT,CPS1,CRYM,CTH,GART,GGT1,GSTM3,P4HB,PLOD1,ALDH18A1,RPS16,SHMT1,SHMT2,GGH,CLIC3,AHCYL1,MTHFD1L,ERO1A,PCYOX1,CNDP2
13_Member	GO Biological Processes	GO:0009066	aspartate family amino acid metabolic process	-2.40051	-1.78566	6/54	AHCY,ASS1,ALDH7A1,CRYM,PLOD1,AHCYL1
14_Summary	GO Biological Processes	GO:0051186	cofactor metabolic process	-9.12924	-7.39479	34/359	ACACA,ACLY,AHCY,AKR1B1,AMBP,BPGM,ENTPD5,ACSL1,FECH,GAPDH,GART,HK1,HPX,HSD17B4,LDHB,PNP,PGM1,PRKAG1,PTGS2,SHMT1,SHMT2,TALDO1,PDXK,SUCLA2,GGH,AHCYL1,ACSBG1,MTHFD1L,ACSS2,MCCC1,HKDC1,ACSF2,FLAD1,GPAT4,ADA,ATP1B1,ATP5A1,ATP5C1,ATP6V1B2,ATP6V0A1,FUCA1,FUCA2,HSPA1A,NAGA,UMPS,PAPSS2,SLC25A13,DNPH1,CMPK1,PDCL3,SLC35B2,CPS1,GLRX,OAS2,XDH,PDE5A,AKAP12,GDA,PAICS,NUDT4,PSAT1,BSG,SLC16A3,PYGL
14_Member	GO Biological Processes	GO:0051186	cofactor metabolic process	-9.12924	-7.39479	34/359	ACACA,ACLY,AHCY,AKR1B1,AMBP,BPGM,ENTPD5,ACSL1,FECH,GAPDH,GART,HK1,HPX,HSD17B4,LDHB,PNP,PGM1,PRKAG1,PTGS2,SHMT1,SHMT2,TALDO1,PDXK,SUCLA2,GGH,AHCYL1,ACSBG1,MTHFD1L,ACSS2,MCCC1,HKDC1,ACSF2,FLAD1,GPAT4
14_Member	GO Biological Processes	GO:0006732	coenzyme metabolic process	-7.91197	-6.28358	29/305	ACACA,ACLY,AHCY,BPGM,ENTPD5,ACSL1,GAPDH,GART,HK1,HSD17B4,LDHB,PNP,PGM1,PRKAG1,PTGS2,SHMT1,SHMT2,TALDO1,PDXK,SUCLA2,GGH,AHCYL1,ACSBG1,MTHFD1L,ACSS2,HKDC1,ACSF2,FLAD1,GPAT4
14_Member	GO Biological Processes	GO:1901657	glycosyl compound metabolic process	-5.71995	-4.37787	29/387	ACACA,ADA,AHCY,AKR1B1,ATP1B1,ATP5A1,ATP5C1,ATP6V1B2,ATP6V0A1,BPGM,ENTPD5,FUCA1,FUCA2,GAPDH,HK1,HSPA1A,NAGA,PNP,PGM1,PRKAG1,UMPS,PAPSS2,SLC25A13,DNPH1,AHCYL1,CMPK1,PDCL3,HKDC1,SLC35B2
14_Member	GO Biological Processes	GO:0055086	nucleobase-containing small molecule metabolic process	-4.84671	-3.64969	40/690	ACACA,ADA,AHCY,ATP1B1,ATP5A1,ATP5C1,ATP6V1B2,ATP6V0A1,BPGM,ENTPD5,CPS1,GAPDH,GART,GLRX,HK1,HSPA1A,LDHB,PNP,OAS2,PGM1,PRKAG1,PTGS2,SHMT1,TALDO1,UMPS,XDH,PDE5A,PAPSS2,AKAP12,GDA,SLC25A13,DNPH1,PAICS,AHCYL1,NUDT4,CMPK1,PDCL3,HKDC1,FLAD1,SLC35B2
14_Member	GO Biological Processes	GO:0009123	nucleoside monophosphate metabolic process	-4.61684	-3.46403	21/267	ADA,ATP1B1,ATP5A1,ATP5C1,ATP6V1B2,ATP6V0A1,BPGM,ENTPD5,GAPDH,GART,HK1,HSPA1A,PGM1,PRKAG1,SHMT1,UMPS,SLC25A13,DNPH1,PAICS,CMPK1,HKDC1
14_Member	GO Biological Processes	GO:0009119	ribonucleoside metabolic process	-4.29566	-3.20927	24/346	ACACA,ADA,AHCY,ATP1B1,ATP5A1,ATP5C1,ATP6V1B2,ATP6V0A1,BPGM,ENTPD5,GAPDH,HK1,HSPA1A,PNP,PGM1,PRKAG1,UMPS,PAPSS2,SLC25A13,AHCYL1,CMPK1,PDCL3,HKDC1,SLC35B2
14_Member	GO Biological Processes	GO:0009116	nucleoside metabolic process	-4.28302	-3.20018	25/369	ACACA,ADA,AHCY,ATP1B1,ATP5A1,ATP5C1,ATP6V1B2,ATP6V0A1,BPGM,ENTPD5,GAPDH,HK1,HSPA1A,PNP,PGM1,PRKAG1,UMPS,PAPSS2,SLC25A13,DNPH1,AHCYL1,CMPK1,PDCL3,HKDC1,SLC35B2
14_Member	GO Biological Processes	GO:0009117	nucleotide metabolic process	-4.05402	-3.01893	35/622	ACACA,ADA,ATP1B1,ATP5A1,ATP5C1,ATP6V1B2,ATP6V0A1,BPGM,ENTPD5,GAPDH,GART,HK1,HSPA1A,LDHB,PNP,OAS2,PGM1,PRKAG1,PTGS2,SHMT1,TALDO1,UMPS,XDH,PDE5A,PAPSS2,AKAP12,GDA,SLC25A13,DNPH1,PAICS,NUDT4,CMPK1,HKDC1,FLAD1,SLC35B2
14_Member	GO Biological Processes	GO:0072524	pyridine-containing compound metabolic process	-4.03653	-3.00839	13/132	BPGM,ENTPD5,GAPDH,HK1,LDHB,PNP,PGM1,PRKAG1,PTGS2,TALDO1,PDXK,PSAT1,HKDC1
14_Member	GO Biological Processes	GO:0006753	nucleoside phosphate metabolic process	-3.94568	-2.93534	35/630	ACACA,ADA,ATP1B1,ATP5A1,ATP5C1,ATP6V1B2,ATP6V0A1,BPGM,ENTPD5,GAPDH,GART,HK1,HSPA1A,LDHB,PNP,OAS2,PGM1,PRKAG1,PTGS2,SHMT1,TALDO1,UMPS,XDH,PDE5A,PAPSS2,AKAP12,GDA,SLC25A13,DNPH1,PAICS,NUDT4,CMPK1,HKDC1,FLAD1,SLC35B2
14_Member	GO Biological Processes	GO:0009161	ribonucleoside monophosphate metabolic process	-3.92244	-2.9173	19/255	ADA,ATP1B1,ATP5A1,ATP5C1,ATP6V1B2,ATP6V0A1,BPGM,ENTPD5,GAPDH,GART,HK1,HSPA1A,PGM1,PRKAG1,UMPS,SLC25A13,PAICS,CMPK1,HKDC1
14_Member	GO Biological Processes	GO:0046128	purine ribonucleoside metabolic process	-3.56032	-2.62799	21/317	ACACA,ADA,AHCY,ATP1B1,ATP5A1,ATP5C1,ATP6V1B2,ATP6V0A1,BPGM,ENTPD5,GAPDH,HK1,HSPA1A,PNP,PGM1,PRKAG1,PAPSS2,SLC25A13,AHCYL1,HKDC1,SLC35B2
14_Member	GO Biological Processes	GO:0042278	purine nucleoside metabolic process	-3.50546	-2.58385	21/320	ACACA,ADA,AHCY,ATP1B1,ATP5A1,ATP5C1,ATP6V1B2,ATP6V0A1,BPGM,ENTPD5,GAPDH,HK1,HSPA1A,PNP,PGM1,PRKAG1,PAPSS2,SLC25A13,AHCYL1,HKDC1,SLC35B2
14_Member	GO Biological Processes	GO:0006090	pyruvate metabolic process	-3.28777	-2.42778	10/100	BPGM,BSG,ENTPD5,GAPDH,HK1,LDHB,PGM1,PRKAG1,SLC16A3,HKDC1
14_Member	GO Biological Processes	GO:0009167	purine ribonucleoside monophosphate metabolic process	-3.27602	-2.41726	17/242	ADA,ATP1B1,ATP5A1,ATP5C1,ATP6V1B2,ATP6V0A1,BPGM,ENTPD5,GAPDH,GART,HK1,HSPA1A,PGM1,PRKAG1,SLC25A13,PAICS,HKDC1
14_Member	GO Biological Processes	GO:0009126	purine nucleoside monophosphate metabolic process	-3.25571	-2.40548	17/243	ADA,ATP1B1,ATP5A1,ATP5C1,ATP6V1B2,ATP6V0A1,BPGM,ENTPD5,GAPDH,GART,HK1,HSPA1A,PGM1,PRKAG1,SLC25A13,PAICS,HKDC1
14_Member	GO Biological Processes	GO:0019362	pyridine nucleotide metabolic process	-3.05796	-2.25995	11/126	BPGM,ENTPD5,GAPDH,HK1,LDHB,PNP,PGM1,PRKAG1,PTGS2,TALDO1,HKDC1
14_Member	GO Biological Processes	GO:0046496	nicotinamide nucleotide metabolic process	-3.05796	-2.25995	11/126	BPGM,ENTPD5,GAPDH,HK1,LDHB,PNP,PGM1,PRKAG1,PTGS2,TALDO1,HKDC1
14_Member	GO Biological Processes	GO:0072521	purine-containing compound metabolic process	-3.03389	-2.24225	29/548	ACACA,ADA,AHCY,ATP1B1,ATP5A1,ATP5C1,ATP6V1B2,ATP6V0A1,BPGM,ENTPD5,GAPDH,GART,HK1,HSPA1A,PNP,OAS2,PGM1,PRKAG1,SHMT1,XDH,PDE5A,PAPSS2,AKAP12,GDA,SLC25A13,PAICS,AHCYL1,HKDC1,SLC35B2
14_Member	GO Biological Processes	GO:0009141	nucleoside triphosphate metabolic process	-2.71351	-2.01026	16/249	ADA,ATP1B1,ATP5A1,ATP5C1,ATP6V1B2,ATP6V0A1,BPGM,ENTPD5,GAPDH,HK1,HSPA1A,PGM1,PRKAG1,SLC25A13,CMPK1,HKDC1
14_Member	GO Biological Processes	GO:0006733	oxidoreduction coenzyme metabolic process	-2.71173	-2.00934	11/139	BPGM,ENTPD5,GAPDH,HK1,LDHB,PNP,PGM1,PRKAG1,PTGS2,TALDO1,HKDC1
14_Member	GO Biological Processes	GO:0009144	purine nucleoside triphosphate metabolic process	-2.69505	-1.99608	15/227	ADA,ATP1B1,ATP5A1,ATP5C1,ATP6V1B2,ATP6V0A1,BPGM,ENTPD5,GAPDH,HK1,HSPA1A,PGM1,PRKAG1,SLC25A13,HKDC1
14_Member	GO Biological Processes	GO:0046034	ATP metabolic process	-2.68303	-1.98576	14/205	ATP1B1,ATP5A1,ATP5C1,ATP6V1B2,ATP6V0A1,BPGM,ENTPD5,GAPDH,HK1,HSPA1A,PGM1,PRKAG1,SLC25A13,HKDC1
14_Member	GO Biological Processes	GO:0006163	purine nucleotide metabolic process	-2.67335	-1.97861	26/500	ACACA,ADA,ATP1B1,ATP5A1,ATP5C1,ATP6V1B2,ATP6V0A1,BPGM,ENTPD5,GAPDH,GART,HK1,HSPA1A,PNP,OAS2,PGM1,PRKAG1,XDH,PDE5A,PAPSS2,AKAP12,GDA,SLC25A13,PAICS,HKDC1,SLC35B2
14_Member	GO Biological Processes	GO:0006165	nucleoside diphosphate phosphorylation	-2.5689	-1.90569	8/85	BPGM,ENTPD5,GAPDH,HK1,PGM1,PRKAG1,CMPK1,HKDC1
14_Member	GO Biological Processes	GO:0006096	glycolytic process	-2.56497	-1.90429	7/67	BPGM,ENTPD5,GAPDH,HK1,PGM1,PRKAG1,HKDC1
14_Member	GO Biological Processes	GO:0006757	ATP generation from ADP	-2.52823	-1.87527	7/68	BPGM,ENTPD5,GAPDH,HK1,PGM1,PRKAG1,HKDC1
14_Member	GO Biological Processes	GO:0046939	nucleotide phosphorylation	-2.41471	-1.79775	8/90	BPGM,ENTPD5,GAPDH,HK1,PGM1,PRKAG1,CMPK1,HKDC1
14_Member	GO Biological Processes	GO:0009205	purine ribonucleoside triphosphate metabolic process	-2.40522	-1.78897	14/220	ATP1B1,ATP5A1,ATP5C1,ATP6V1B2,ATP6V0A1,BPGM,ENTPD5,GAPDH,HK1,HSPA1A,PGM1,PRKAG1,SLC25A13,HKDC1
14_Member	GO Biological Processes	GO:0009199	ribonucleoside triphosphate metabolic process	-2.30263	-1.71957	14/226	ATP1B1,ATP5A1,ATP5C1,ATP6V1B2,ATP6V0A1,BPGM,ENTPD5,GAPDH,HK1,HSPA1A,PGM1,PRKAG1,SLC25A13,HKDC1
14_Member	GO Biological Processes	GO:0019693	ribose phosphate metabolic process	-2.28597	-1.71066	25/508	ACACA,ATP1B1,ATP5A1,ATP5C1,ATP6V1B2,ATP6V0A1,BPGM,ENTPD5,GAPDH,GART,HK1,HSPA1A,PGM1,PRKAG1,PYGL,TALDO1,UMPS,PDE5A,PAPSS2,AKAP12,SLC25A13,PAICS,CMPK1,HKDC1,SLC35B2
14_Member	GO Biological Processes	GO:0046031	ADP metabolic process	-2.25835	-1.6875	7/76	BPGM,ENTPD5,GAPDH,HK1,PGM1,PRKAG1,HKDC1
14_Member	GO Biological Processes	GO:0051156	glucose 6-phosphate metabolic process	-2.18626	-1.63464	4/27	BPGM,HK1,TALDO1,HKDC1
15_Summary	GO Biological Processes	GO:0044723	single-organism carbohydrate metabolic process	-8.25027	-6.58409	54/816	AKT2,AKR1B1,ANK1,APOD,BPGM,ENTPD5,CTSC,CPS1,CTSZ,CYB5R3,FUCA1,FUCA2,GAA,GANC,GAPDH,B4GALT1,GLB1,GYS1,HEXB,HK1,IGFBP3,IMPA2,MAN2A1,MAN2B1,NEU1,NPC1,NSF,OAS2,PGM1,PGM5,SERPINA1,CTSA,PRKAG1,PYGB,PYGL,SPTBN1,SRC,TALDO1,UGDH,SLC25A12,COG1,GOSR1,SEC16A,GNE,SLC25A13,SEC23IP,POFUT2,ARFGAP3,CRYL1,ARFGAP1,GALNT11,GALNT14,HKDC1,MUC5B,NAGA,ACACA,ACLY,ACO1,ATP5A1,ATP5C1,FECH,IDH3A,ITPR3,SLC25A3,SUCLA2,IQGAP1,…
15_Member	GO Biological Processes	GO:0044723	single-organism carbohydrate metabolic process	-8.25027	-6.58409	54/816	AKT2,AKR1B1,ANK1,APOD,BPGM,ENTPD5,CTSC,CPS1,CTSZ,CYB5R3,FUCA1,FUCA2,GAA,GANC,GAPDH,B4GALT1,GLB1,GYS1,HEXB,HK1,IGFBP3,IMPA2,MAN2A1,MAN2B1,NEU1,NPC1,NSF,OAS2,PGM1,PGM5,SERPINA1,CTSA,PRKAG1,PYGB,PYGL,SPTBN1,SRC,TALDO1,UGDH,SLC25A12,COG1,GOSR1,SEC16A,GNE,SLC25A13,SEC23IP,POFUT2,ARFGAP3,CRYL1,ARFGAP1,GALNT11,GALNT14,HKDC1,MUC5B
15_Member	GO Biological Processes	GO:0005996	monosaccharide metabolic process	-7.21283	-5.6388	28/309	AKT2,AKR1B1,APOD,BPGM,CYB5R3,FUCA1,FUCA2,GAA,GAPDH,B4GALT1,GLB1,GYS1,HK1,IGFBP3,MAN2A1,MAN2B1,PGM1,PGM5,PYGB,PYGL,SRC,TALDO1,UGDH,SLC25A12,SLC25A13,POFUT2,CRYL1,HKDC1
15_Member	GO Biological Processes	GO:0019318	hexose metabolic process	-6.35583	-4.89377	24/262	AKT2,AKR1B1,APOD,BPGM,FUCA1,FUCA2,GAA,GAPDH,B4GALT1,GLB1,GYS1,HK1,IGFBP3,MAN2A1,MAN2B1,PGM1,PGM5,PYGB,PYGL,SRC,SLC25A12,SLC25A13,POFUT2,HKDC1
15_Member	GO Biological Processes	GO:0016052	carbohydrate catabolic process	-6.22706	-4.8028	17/143	BPGM,ENTPD5,CPS1,GAA,GAPDH,GLB1,HEXB,HK1,NAGA,NEU1,PGM1,PGM5,PRKAG1,PYGB,PYGL,CRYL1,HKDC1
15_Member	GO Biological Processes	GO:0044724	single-organism carbohydrate catabolic process	-5.87922	-4.50207	16/135	BPGM,ENTPD5,CPS1,GAA,GAPDH,GLB1,HEXB,HK1,NEU1,PGM1,PGM5,PRKAG1,PYGB,PYGL,CRYL1,HKDC1
15_Member	GO Biological Processes	GO:0006091	generation of precursor metabolites and energy	-4.68601	-3.52121	30/461	ACACA,ACLY,ACO1,AKT2,ATP5A1,ATP5C1,BPGM,ENTPD5,CPS1,FECH,GAA,GAPDH,GYS1,HK1,IDH3A,ITPR3,PGM1,PGM5,SLC25A3,PRKAG1,PYGB,PYGL,TALDO1,SLC25A12,SUCLA2,IQGAP1,TBRG4,SLC25A13,MYBBP1A,HKDC1
15_Member	GO Biological Processes	GO:0044262	cellular carbohydrate metabolic process	-4.22486	-3.16075	21/284	AKT2,AKR1B1,BPGM,ENTPD5,CPS1,GAA,GANC,B4GALT1,GLB1,GYS1,HK1,IGFBP3,IMPA2,PGM1,PGM5,PRKAG1,PYGB,PYGL,SRC,GNE,HKDC1
15_Member	GO Biological Processes	GO:0015980	energy derivation by oxidation of organic compounds	-3.03481	-2.24225	22/372	ACACA,ACLY,ACO1,AKT2,ATP5A1,ATP5C1,CPS1,GAA,GYS1,IDH3A,ITPR3,PGM1,PGM5,PYGB,PYGL,TALDO1,SLC25A12,SUCLA2,IQGAP1,TBRG4,SLC25A13,MYBBP1A
15_Member	GO Biological Processes	GO:0005980	glycogen catabolic process	-3.00137	-2.21808	5/28	CPS1,GAA,PGM1,PYGB,PYGL
15_Member	GO Biological Processes	GO:0044275	cellular carbohydrate catabolic process	-2.95649	-2.18443	8/74	BPGM,ENTPD5,CPS1,GAA,PGM1,PRKAG1,PYGB,PYGL
15_Member	GO Biological Processes	GO:0009251	glucan catabolic process	-2.92925	-2.16418	5/29	CPS1,GAA,PGM1,PYGB,PYGL
15_Member	GO Biological Processes	GO:0044247	cellular polysaccharide catabolic process	-2.92925	-2.16418	5/29	CPS1,GAA,PGM1,PYGB,PYGL
15_Member	GO Biological Processes	GO:0000272	polysaccharide catabolic process	-2.79377	-2.06757	5/31	CPS1,GAA,PGM1,PYGB,PYGL
15_Member	GO Biological Processes	GO:0006112	energy reserve metabolic process	-2.78641	-2.066	13/178	ACACA,ACLY,AKT2,CPS1,GAA,GYS1,ITPR3,PGM1,PGM5,PYGB,PYGL,TALDO1,IQGAP1
15_Member	GO Biological Processes	GO:0006006	glucose metabolic process	-2.71366	-2.01026	15/226	AKT2,APOD,BPGM,GAA,GAPDH,GYS1,HK1,IGFBP3,PGM1,PGM5,PYGB,PYGL,SRC,SLC25A12,SLC25A13
15_Member	GO Biological Processes	GO:0005977	glycogen metabolic process	-2.70154	-2.00172	8/81	AKT2,CPS1,GAA,GYS1,PGM1,PGM5,PYGB,PYGL
15_Member	GO Biological Processes	GO:0044042	glucan metabolic process	-2.66755	-1.97785	8/82	AKT2,CPS1,GAA,GYS1,PGM1,PGM5,PYGB,PYGL
15_Member	GO Biological Processes	GO:0006073	cellular glucan metabolic process	-2.66755	-1.97785	8/82	AKT2,CPS1,GAA,GYS1,PGM1,PGM5,PYGB,PYGL
15_Member	GO Biological Processes	GO:0044264	cellular polysaccharide metabolic process	-2.21795	-1.65215	8/97	AKT2,CPS1,GAA,GYS1,PGM1,PGM5,PYGB,PYGL
16_Summary	Hallmark Gene Sets	M5909	HALLMARK MYOGENESIS	-7.9269	-6.29121	23/200	AKT2,BIN1,APOD,APP,CLU,CNN3,COL1A1,COL4A2,COL6A2,COL6A3,COL15A1,CRYAB,ACSL1,GAA,GPX3,IGFBP3,IGFBP7,LAMA2,MYH11,SOD3,PPFIA4,WWTR1,AGRN
16_Member	Hallmark Gene Sets	M5909	HALLMARK MYOGENESIS	-7.9269	-6.29121	23/200	AKT2,BIN1,APOD,APP,CLU,CNN3,COL1A1,COL4A2,COL6A2,COL6A3,COL15A1,CRYAB,ACSL1,GAA,GPX3,IGFBP3,IGFBP7,LAMA2,MYH11,SOD3,PPFIA4,WWTR1,AGRN
17_Summary	Canonical Pathways	M3005	NABA COLLAGENS	-7.57868	-5.97148	11/44	COL1A1,COL4A1,COL4A2,COL6A1,COL6A2,COL6A3,COL15A1,COL14A1,COL18A1,COL26A1,COL6A5,BSG,LAMA5,ITGB3,MFGE8,SRC,ACACA,F2
17_Member	Canonical Pathways	M3005	NABA COLLAGENS	-7.57868	-5.97148	11/44	COL1A1,COL4A1,COL4A2,COL6A1,COL6A2,COL6A3,COL15A1,COL14A1,COL18A1,COL26A1,COL6A5
17_Member	Canonical Pathways	M198	PID SYNDECAN 1 PATHWAY	-5.34401	-4.07101	9/46	BSG,COL1A1,COL4A1,COL6A1,COL6A2,COL6A3,COL15A1,LAMA5,COL14A1
17_Member	GO Biological Processes	GO:0030574	collagen catabolic process	-4.94846	-3.72945	11/78	COL1A1,COL4A1,COL4A2,COL6A1,COL6A2,COL6A3,COL15A1,COL14A1,COL18A1,COL26A1,COL6A5
17_Member	GO Biological Processes	GO:0044243	multicellular organism catabolic process	-4.58738	-3.44503	11/85	COL1A1,COL4A1,COL4A2,COL6A1,COL6A2,COL6A3,COL15A1,COL14A1,COL18A1,COL26A1,COL6A5
17_Member	Canonical Pathways	M160	PID AVB3 INTEGRIN PATHWAY	-4.3353	-3.24682	10/75	COL1A1,COL4A1,COL6A1,COL6A2,COL6A3,COL15A1,ITGB3,MFGE8,SRC,COL14A1
17_Member	GO Biological Processes	GO:0044259	multicellular organismal macromolecule metabolic process	-4.20988	-3.14773	13/127	ACACA,COL1A1,COL4A1,COL4A2,COL6A1,COL6A2,COL6A3,COL15A1,F2,COL14A1,COL18A1,COL26A1,COL6A5
17_Member	GO Biological Processes	GO:0032963	collagen metabolic process	-3.76516	-2.79319	12/122	COL1A1,COL4A1,COL4A2,COL6A1,COL6A2,COL6A3,COL15A1,F2,COL14A1,COL18A1,COL26A1,COL6A5
17_Member	GO Biological Processes	GO:0044236	multicellular organism metabolic process	-3.71579	-2.75796	13/142	ACACA,COL1A1,COL4A1,COL4A2,COL6A1,COL6A2,COL6A3,COL15A1,F2,COL14A1,COL18A1,COL26A1,COL6A5
17_Member	GO Biological Processes	GO:0070208	protein heterotrimerization	-2.19375	-1.63908	3/14	COL1A1,COL6A1,COL6A2
18_Summary	GO Biological Processes	GO:1901137	carbohydrate derivative biosynthetic process	-7.45821	-5.86459	55/885	ACACA,ADA,ANK1,ATP5A1,ATP5C1,ATP6V0A1,BGN,ENTPD5,CTSC,VCAN,CTNNB1,CTSZ,FUCA1,GART,B4GALT1,GLB1,HEXA,HSPG2,LUM,MAN2A1,NEU1,NPC1,NSF,OAS2,SERPINA1,CTSA,PYGL,SHMT1,SOAT1,SPTBN1,UGDH,UMPS,PAPSS2,COG1,ITM2B,GOSR1,AKAP12,SEC16A,GNE,PIGK,GPC6,SLC25A13,PAICS,SEC23IP,POFUT2,ARFGAP3,CRYL1,CMPK1,ARFGAP1,GALNT11,PDCL3,GALNT14,SLC35B2,AGRN,MUC5B,ARSB,HEXB,SGSH,ARSE,F2,F9,MDC1,STAG2,NUP50,NUP210,NOP58,AKT2,AP2…
18_Member	GO Biological Processes	GO:1901137	carbohydrate derivative biosynthetic process	-7.45821	-5.86459	55/885	ACACA,ADA,ANK1,ATP5A1,ATP5C1,ATP6V0A1,BGN,ENTPD5,CTSC,VCAN,CTNNB1,CTSZ,FUCA1,GART,B4GALT1,GLB1,HEXA,HSPG2,LUM,MAN2A1,NEU1,NPC1,NSF,OAS2,SERPINA1,CTSA,PYGL,SHMT1,SOAT1,SPTBN1,UGDH,UMPS,PAPSS2,COG1,ITM2B,GOSR1,AKAP12,SEC16A,GNE,PIGK,GPC6,SLC25A13,PAICS,SEC23IP,POFUT2,ARFGAP3,CRYL1,CMPK1,ARFGAP1,GALNT11,PDCL3,GALNT14,SLC35B2,AGRN,MUC5B
18_Member	GO Biological Processes	GO:0009100	glycoprotein metabolic process	-6.43474	-4.95762	38/549	ANK1,ARSB,BGN,ENTPD5,CTSC,VCAN,CTNNB1,CTSZ,FUCA1,B4GALT1,GLB1,HEXA,HEXB,HSPG2,MAN2A1,NEU1,NPC1,NSF,OAS2,SERPINA1,CTSA,SGSH,SOAT1,SPTBN1,COG1,ITM2B,GOSR1,SEC16A,GNE,GPC6,SEC23IP,POFUT2,ARFGAP3,ARFGAP1,GALNT11,GALNT14,AGRN,MUC5B
18_Member	GO Biological Processes	GO:0043687	post-translational protein modification	-5.63923	-4.31548	33/478	ANK1,ARSB,ARSE,CTSC,CTSZ,F2,F9,FUCA1,B4GALT1,GLB1,MAN2A1,NEU1,NSF,SERPINA1,CTSA,SPTBN1,COG1,GOSR1,MDC1,SEC16A,GNE,PIGK,STAG2,NUP50,SEC23IP,NUP210,POFUT2,ARFGAP3,NOP58,ARFGAP1,GALNT11,GALNT14,MUC5B
18_Member	GO Biological Processes	GO:0016050	vesicle organization	-5.38692	-4.10424	23/277	AKT2,CTSC,AP2S1,CTSZ,AGFG1,NSF,SERPINA1,SNX2,DYSF,AP3B1,SNX3,GOSR1,ZFYVE16,SEC16A,SEC23IP,SNF8,CD2AP,STX12,SNX5,SNX9,ANKFY1,ARFGAP1,SNX6
18_Member	GO Biological Processes	GO:0009101	glycoprotein biosynthetic process	-4.46892	-3.35018	31/497	ANK1,BGN,ENTPD5,CTSC,VCAN,CTNNB1,CTSZ,FUCA1,B4GALT1,GLB1,MAN2A1,NEU1,NPC1,NSF,OAS2,SERPINA1,CTSA,SOAT1,SPTBN1,COG1,ITM2B,GOSR1,SEC16A,GNE,SEC23IP,POFUT2,ARFGAP3,ARFGAP1,GALNT11,GALNT14,MUC5B
18_Member	GO Biological Processes	GO:0006487	protein N-linked glycosylation	-4.36058	-3.27001	20/257	ANK1,ENTPD5,CTSC,CTSZ,FUCA1,B4GALT1,GLB1,MAN2A1,NEU1,NSF,SERPINA1,CTSA,SPTBN1,COG1,GOSR1,SEC16A,GNE,SEC23IP,ARFGAP3,ARFGAP1
18_Member	GO Biological Processes	GO:0018279	protein N-linked glycosylation via asparagine	-4.1052	-3.05659	19/247	ANK1,CTSC,CTSZ,FUCA1,B4GALT1,GLB1,MAN2A1,NEU1,NSF,SERPINA1,CTSA,SPTBN1,COG1,GOSR1,SEC16A,GNE,SEC23IP,ARFGAP3,ARFGAP1
18_Member	GO Biological Processes	GO:0018196	peptidyl-asparagine modification	-4.08186	-3.04267	19/248	ANK1,CTSC,CTSZ,FUCA1,B4GALT1,GLB1,MAN2A1,NEU1,NSF,SERPINA1,CTSA,SPTBN1,COG1,GOSR1,SEC16A,GNE,SEC23IP,ARFGAP3,ARFGAP1
18_Member	GO Biological Processes	GO:0006486	protein glycosylation	-3.74184	-2.77935	26/423	ANK1,ENTPD5,CTSC,CTSZ,FUCA1,B4GALT1,GLB1,MAN2A1,NEU1,NPC1,NSF,OAS2,SERPINA1,CTSA,SPTBN1,COG1,GOSR1,SEC16A,GNE,SEC23IP,POFUT2,ARFGAP3,ARFGAP1,GALNT11,GALNT14,MUC5B
18_Member	GO Biological Processes	GO:0043413	macromolecule glycosylation	-3.74184	-2.77935	26/423	ANK1,ENTPD5,CTSC,CTSZ,FUCA1,B4GALT1,GLB1,MAN2A1,NEU1,NPC1,NSF,OAS2,SERPINA1,CTSA,SPTBN1,COG1,GOSR1,SEC16A,GNE,SEC23IP,POFUT2,ARFGAP3,ARFGAP1,GALNT11,GALNT14,MUC5B
18_Member	GO Biological Processes	GO:0070085	glycosylation	-3.67776	-2.72301	26/427	ANK1,ENTPD5,CTSC,CTSZ,FUCA1,B4GALT1,GLB1,MAN2A1,NEU1,NPC1,NSF,OAS2,SERPINA1,CTSA,SPTBN1,COG1,GOSR1,SEC16A,GNE,SEC23IP,POFUT2,ARFGAP3,ARFGAP1,GALNT11,GALNT14,MUC5B
18_Member	GO Biological Processes	GO:0051668	localization within membrane	-3.63316	-2.68752	12/126	ATP1B1,CTSC,CTSZ,NSF,SERPINA1,PIGR,RELN,CLIP1,SNX3,SEC16A,SEC23IP,AGRN
18_Member	GO Biological Processes	GO:0006888	ER to Golgi vesicle-mediated transport	-3.39833	-2.50233	14/173	ANK1,CTSC,CTSZ,F2,F9,NSF,SERPINA1,SPTBN1,COG1,GOSR1,SEC16A,SEC23IP,ARFGAP3,ARFGAP1
18_Member	GO Biological Processes	GO:0048199	vesicle targeting, to, from or within Golgi	-2.95649	-2.18443	8/74	CTSC,CTSZ,NSF,SERPINA1,GOSR1,SEC16A,SEC23IP,ARFGAP1
18_Member	GO Biological Processes	GO:0048193	Golgi vesicle transport	-2.89027	-2.13598	20/333	ANK1,APP,CTSC,CTSZ,F2,F9,NSF,SERPINA1,SNX2,SPTBN1,COG1,GOSR1,GCC2,SEC16A,ARFGEF2,TGOLN2,SEC23IP,ARFGAP3,ANKFY1,ARFGAP1
18_Member	GO Biological Processes	GO:0006901	vesicle coating	-2.70154	-2.00172	8/81	CTSC,AP2S1,CTSZ,NSF,SERPINA1,SEC16A,SEC23IP,ARFGAP1
18_Member	GO Biological Processes	GO:1902591	single-organism membrane budding	-2.66755	-1.97785	8/82	CTSC,CTSZ,NSF,SERPINA1,SNX3,SEC16A,SEC23IP,ARFGAP1
18_Member	GO Biological Processes	GO:0006900	membrane budding	-2.62485	-1.94747	10/122	CTSC,AP2S1,CTSZ,NSF,SERPINA1,SNX3,SEC16A,SEC23IP,SNF8,ARFGAP1
18_Member	GO Biological Processes	GO:0006903	vesicle targeting	-2.53707	-1.88104	8/86	CTSC,CTSZ,NSF,SERPINA1,GOSR1,SEC16A,SEC23IP,ARFGAP1
18_Member	GO Biological Processes	GO:0048207	vesicle targeting, rough ER to cis-Golgi	-2.17434	-1.62513	6/60	CTSC,CTSZ,NSF,SERPINA1,SEC16A,SEC23IP
18_Member	GO Biological Processes	GO:0048208	COPII vesicle coating	-2.17434	-1.62513	6/60	CTSC,CTSZ,NSF,SERPINA1,SEC16A,SEC23IP
18_Member	GO Biological Processes	GO:0090114	COPII-coated vesicle budding	-2.03967	-1.52411	6/64	CTSC,CTSZ,NSF,SERPINA1,SEC16A,SEC23IP
19_Summary	GO Biological Processes	GO:0044802	single-organism membrane organization	-7.35999	-5.77299	55/891	AKT2,ANK1,ATP1B1,BSG,CTSC,CLU,CTSZ,DMTN,STOM,ERBB2,HSPA1A,ITGA3,LAMA5,NPC1,NSF,OPA1,SERPINA5,SERPINA1,PIGR,RELN,RPS16,CLIP1,SPTBN1,VIL1,EZR,YWHAH,DYSF,SNX3,MAP7,SLC9A3R1,GOSR1,GCC2,SEC16A,NDRG1,VAT1,CIB1,NUP50,AFG3L2,FERMT2,IMMT,SEC23IP,PACSIN2,SYNE2,NUP210,ATP11A,STX12,SNX9,ANKFY1,RAPGEF6,CHCHD3,TESC,ARFGAP1,NSFL1C,TMBIM1,AGRN,AGFG1,COG1,COL4A3BP,ARFGEF2,SNF8,VPS36,PNP
19_Member	GO Biological Processes	GO:0044802	single-organism membrane organization	-7.35999	-5.77299	55/891	AKT2,ANK1,ATP1B1,BSG,CTSC,CLU,CTSZ,DMTN,STOM,ERBB2,HSPA1A,ITGA3,LAMA5,NPC1,NSF,OPA1,SERPINA5,SERPINA1,PIGR,RELN,RPS16,CLIP1,SPTBN1,VIL1,EZR,YWHAH,DYSF,SNX3,MAP7,SLC9A3R1,GOSR1,GCC2,SEC16A,NDRG1,VAT1,CIB1,NUP50,AFG3L2,FERMT2,IMMT,SEC23IP,PACSIN2,SYNE2,NUP210,ATP11A,STX12,SNX9,ANKFY1,RAPGEF6,CHCHD3,TESC,ARFGAP1,NSFL1C,TMBIM1,AGRN
19_Member	GO Biological Processes	GO:0007009	plasma membrane organization	-5.68394	-4.35658	23/266	AKT2,ANK1,ATP1B1,BSG,CLU,ITGA3,LAMA5,NSF,CLIP1,SPTBN1,VIL1,EZR,DYSF,MAP7,SLC9A3R1,GCC2,NDRG1,CIB1,PACSIN2,SNX9,RAPGEF6,TESC,TMBIM1
19_Member	GO Biological Processes	GO:0010256	endomembrane system organization	-5.51068	-4.20451	35/530	AKT2,ANK1,ATP1B1,BSG,CLU,AGFG1,ITGA3,LAMA5,NSF,CLIP1,SPTBN1,VIL1,EZR,DYSF,MAP7,SLC9A3R1,COG1,GCC2,SEC16A,COL4A3BP,NDRG1,CIB1,ARFGEF2,NUP50,SEC23IP,PACSIN2,SNF8,SYNE2,NUP210,VPS36,SNX9,RAPGEF6,TESC,NSFL1C,TMBIM1
19_Member	GO Biological Processes	GO:0090002	establishment of protein localization to plasma membrane	-5.23986	-3.97945	15/134	ANK1,ATP1B1,BSG,ITGA3,LAMA5,NSF,CLIP1,SPTBN1,VIL1,EZR,SLC9A3R1,GCC2,CIB1,TESC,TMBIM1
19_Member	GO Biological Processes	GO:0072659	protein localization to plasma membrane	-4.67056	-3.50953	18/205	AKT2,ANK1,ATP1B1,BSG,ITGA3,LAMA5,NSF,CLIP1,SPTBN1,VIL1,EZR,MAP7,SLC9A3R1,GCC2,CIB1,RAPGEF6,TESC,TMBIM1
19_Member	GO Biological Processes	GO:1990778	protein localization to cell periphery	-4.64212	-3.48356	18/206	AKT2,ANK1,ATP1B1,BSG,ITGA3,LAMA5,NSF,CLIP1,SPTBN1,VIL1,EZR,MAP7,SLC9A3R1,GCC2,CIB1,RAPGEF6,TESC,TMBIM1
19_Member	GO Biological Processes	GO:0072657	protein localization to membrane	-3.59328	-2.65361	28/481	AKT2,ANK1,ATP1B1,BSG,DMTN,STOM,ERBB2,ITGA3,LAMA5,NPC1,NSF,PIGR,RELN,RPS16,CLIP1,SPTBN1,VIL1,EZR,YWHAH,MAP7,SLC9A3R1,GCC2,CIB1,FERMT2,RAPGEF6,TESC,TMBIM1,AGRN
19_Member	GO Biological Processes	GO:0090150	establishment of protein localization to membrane	-3.22202	-2.37658	22/360	AKT2,ANK1,ATP1B1,BSG,DMTN,STOM,ERBB2,ITGA3,LAMA5,NPC1,NSF,RPS16,CLIP1,SPTBN1,VIL1,EZR,YWHAH,SLC9A3R1,GCC2,CIB1,TESC,TMBIM1
19_Member	GO Biological Processes	GO:0070970	interleukin-2 secretion	-2.51007	-1.87048	3/11	PNP,SPTBN1,EZR
19_Member	GO Biological Processes	GO:1904377	positive regulation of protein localization to cell periphery	-2.44472	-1.82137	5/37	ITGA3,SPTBN1,VIL1,EZR,CIB1
19_Member	GO Biological Processes	GO:1903078	positive regulation of protein localization to plasma membrane	-2.44472	-1.82137	5/37	ITGA3,SPTBN1,VIL1,EZR,CIB1
19_Member	GO Biological Processes	GO:1904375	regulation of protein localization to cell periphery	-2.03967	-1.52411	6/64	ITGA3,SPTBN1,VIL1,EZR,CIB1,TMBIM1
19_Member	GO Biological Processes	GO:1903076	regulation of protein localization to plasma membrane	-2.03967	-1.52411	6/64	ITGA3,SPTBN1,VIL1,EZR,CIB1,TMBIM1
20_Summary	Hallmark Gene Sets	M5936	HALLMARK OXIDATIVE PHOSPHORYLATION	-7.25915	-5.67868	22/200	ATP1B1,ATP5A1,ATP5C1,CYB5R3,ECH1,ECHS1,HSD17B10,HADHA,HADHB,IDH3A,LDHB,OAT,OPA1,SLC25A3,PHYH,POR,SLC25A12,SUCLA2,AFG3L2,IMMT,TIMM13,HTRA2
20_Member	Hallmark Gene Sets	M5936	HALLMARK OXIDATIVE PHOSPHORYLATION	-7.25915	-5.67868	22/200	ATP1B1,ATP5A1,ATP5C1,CYB5R3,ECH1,ECHS1,HSD17B10,HADHA,HADHB,IDH3A,LDHB,OAT,OPA1,SLC25A3,PHYH,POR,SLC25A12,SUCLA2,AFG3L2,IMMT,TIMM13,HTRA2
ENOC
GroupID	Category	Term	Description	LogP	Log(q-value)	InTerm_InList	Symbols
1_Summary	GO Biological Processes	GO:1901137	carbohydrate derivative biosynthetic process	-14.8403	-11.579	60/885	ACACA,ADK,PARP1,ANK1,ANK3,ATP5A1,ATP5B,ATP6V0A1,ENTPD5,VCAN,CTNNB1,DYNC1H1,DYNC1LI2,GPC4,FUCA1,GART,GBAS,HEXA,HSPG2,MAN2A1,MUC2,MUC5AC,NME3,NOS3,NT5E,SERPINA1,PRKCA,PRPS2,RRM1,SORD,SPTA1,SPTAN1,SPTB,SPTBN1,SPTBN2,UGDH,UMPS,WFS1,GALNT4,PAPSS2,COG1,TMEM59,MLEC,SEC16A,GNE,SLC25A13,TFG,COG5,PAICS,ARFGAP3,CRYL1,GALNT7,ST6GALNAC1,UGGT1,PPCS,RFT1,CANT1,SLC35B2,MIA3,MUC5B,SLC25A10,ENO2,GAA,GALT,GBE1,GSK3…
1_Member	GO Biological Processes	GO:1901137	carbohydrate derivative biosynthetic process	-14.8403	-11.579	60/885	ACACA,ADK,PARP1,ANK1,ANK3,ATP5A1,ATP5B,ATP6V0A1,ENTPD5,VCAN,CTNNB1,DYNC1H1,DYNC1LI2,GPC4,FUCA1,GART,GBAS,HEXA,HSPG2,MAN2A1,MUC2,MUC5AC,NME3,NOS3,NT5E,SERPINA1,PRKCA,PRPS2,RRM1,SORD,SPTA1,SPTAN1,SPTB,SPTBN1,SPTBN2,UGDH,UMPS,WFS1,GALNT4,PAPSS2,COG1,TMEM59,MLEC,SEC16A,GNE,SLC25A13,TFG,COG5,PAICS,ARFGAP3,CRYL1,GALNT7,ST6GALNAC1,UGGT1,PPCS,RFT1,CANT1,SLC35B2,MIA3,MUC5B
1_Member	GO Biological Processes	GO:0044723	single-organism carbohydrate metabolic process	-12.9344	-10.375	54/816	PARP1,ANK1,ANK3,ENTPD5,SLC25A10,DYNC1H1,DYNC1LI2,ENO2,FUCA1,GAA,GALT,GBE1,GSK3B,HEXB,FOXA2,IDH1,MAN2A1,MUC2,MUC5AC,PCK2,PDHA1,PDHB,PFKL,PGD,PGM5,SERPINA1,PYGB,SORD,SPTA1,SPTAN1,SPTB,SPTBN1,SPTBN2,UGDH,GALNT4,COG1,TMEM59,MLEC,SEC16A,GNE,SLC25A13,TFG,COG5,SORBS1,TKFC,ARFGAP3,CRYL1,GALNT7,ST6GALNAC1,UGGT1,RFT1,PGM2L1,MIA3,MUC5B
1_Member	GO Biological Processes	GO:0009100	glycoprotein metabolic process	-10.9235	-8.641	40/549	PARP1,ANK1,ANK3,ENTPD5,VCAN,CST3,CTNNB1,DYNC1H1,DYNC1LI2,GPC4,FUCA1,HEXA,HEXB,HSPG2,MAN2A1,MUC2,MUC5AC,SERPINA1,SGSH,SPTA1,SPTAN1,SPTB,SPTBN1,SPTBN2,GALNT4,COG1,TMEM59,MLEC,SEC16A,GNE,TFG,COG5,ARFGAP3,GALNT7,ST6GALNAC1,UGGT1,RFT1,CANT1,MIA3,MUC5B
1_Member	GO Biological Processes	GO:0048193	Golgi vesicle transport	-9.1738	-7.129	28/333	ANK1,ANK3,DYNC1H1,DYNC1LI2,F9,KRT18,MYO1B,SERPINA1,SORT1,SNX2,SPTA1,SPTAN1,SPTB,SPTBN1,SPTBN2,COG1,SEC16A,DOPEY2,AP1M2,TFG,COG5,HYOU1,ARFGAP3,STXBP6,NBAS,VPS13C,EXOC2,MIA3
1_Member	GO Biological Processes	GO:0006487	protein N-linked glycosylation	-8.84705	-6.885	24/257	ANK1,ANK3,ENTPD5,DYNC1H1,DYNC1LI2,FUCA1,MAN2A1,SERPINA1,SPTA1,SPTAN1,SPTB,SPTBN1,SPTBN2,COG1,MLEC,SEC16A,GNE,TFG,COG5,ARFGAP3,ST6GALNAC1,UGGT1,RFT1,MIA3
1_Member	GO Biological Processes	GO:0009101	glycoprotein biosynthetic process	-8.64585	-6.73	34/497	PARP1,ANK1,ANK3,ENTPD5,VCAN,CTNNB1,DYNC1H1,DYNC1LI2,FUCA1,MAN2A1,MUC2,MUC5AC,SERPINA1,SPTA1,SPTAN1,SPTB,SPTBN1,SPTBN2,GALNT4,COG1,TMEM59,MLEC,SEC16A,GNE,TFG,COG5,ARFGAP3,GALNT7,ST6GALNAC1,UGGT1,RFT1,CANT1,MIA3,MUC5B
1_Member	GO Biological Processes	GO:0006486	protein glycosylation	-8.63385	-6.73	31/423	PARP1,ANK1,ANK3,ENTPD5,DYNC1H1,DYNC1LI2,FUCA1,MAN2A1,MUC2,MUC5AC,SERPINA1,SPTA1,SPTAN1,SPTB,SPTBN1,SPTBN2,GALNT4,COG1,TMEM59,MLEC,SEC16A,GNE,TFG,COG5,ARFGAP3,GALNT7,ST6GALNAC1,UGGT1,RFT1,MIA3,MUC5B
1_Member	GO Biological Processes	GO:0043413	macromolecule glycosylation	-8.63385	-6.73	31/423	PARP1,ANK1,ANK3,ENTPD5,DYNC1H1,DYNC1LI2,FUCA1,MAN2A1,MUC2,MUC5AC,SERPINA1,SPTA1,SPTAN1,SPTB,SPTBN1,SPTBN2,GALNT4,COG1,TMEM59,MLEC,SEC16A,GNE,TFG,COG5,ARFGAP3,GALNT7,ST6GALNAC1,UGGT1,RFT1,MIA3,MUC5B
1_Member	GO Biological Processes	GO:0070085	glycosylation	-8.53629	-6.69	31/427	PARP1,ANK1,ANK3,ENTPD5,DYNC1H1,DYNC1LI2,FUCA1,MAN2A1,MUC2,MUC5AC,SERPINA1,SPTA1,SPTAN1,SPTB,SPTBN1,SPTBN2,GALNT4,COG1,TMEM59,MLEC,SEC16A,GNE,TFG,COG5,ARFGAP3,GALNT7,ST6GALNAC1,UGGT1,RFT1,MIA3,MUC5B
1_Member	GO Biological Processes	GO:0018279	protein N-linked glycosylation via asparagine	-8.47883	-6.646	23/247	ANK1,ANK3,DYNC1H1,DYNC1LI2,FUCA1,MAN2A1,SERPINA1,SPTA1,SPTAN1,SPTB,SPTBN1,SPTBN2,COG1,MLEC,SEC16A,GNE,TFG,COG5,ARFGAP3,ST6GALNAC1,UGGT1,RFT1,MIA3
1_Member	GO Biological Processes	GO:0018196	peptidyl-asparagine modification	-8.44503	-6.626	23/248	ANK1,ANK3,DYNC1H1,DYNC1LI2,FUCA1,MAN2A1,SERPINA1,SPTA1,SPTAN1,SPTB,SPTBN1,SPTBN2,COG1,MLEC,SEC16A,GNE,TFG,COG5,ARFGAP3,ST6GALNAC1,UGGT1,RFT1,MIA3
1_Member	GO Biological Processes	GO:0006888	ER to Golgi vesicle-mediated transport	-7.50563	-5.805	18/173	ANK1,ANK3,DYNC1H1,DYNC1LI2,F9,SERPINA1,SPTA1,SPTAN1,SPTB,SPTBN1,SPTBN2,COG1,SEC16A,TFG,COG5,HYOU1,ARFGAP3,MIA3
1_Member	GO Biological Processes	GO:0043687	post-translational protein modification	-7.39618	-5.716	31/478	PARP1,ANK1,ANK3,DYNC1H1,DYNC1LI2,F9,FUCA1,MAN2A1,MUC2,MUC5AC,SERPINA1,SPTA1,SPTAN1,SPTB,SPTBN1,SPTBN2,GALNT4,COG1,MLEC,SEC16A,GNE,TFG,COG5,NUP210,ARFGAP3,GALNT7,ST6GALNAC1,UGGT1,RFT1,MIA3,MUC5B
2_Summary	Hallmark Gene Sets	M5934	HALLMARK XENOBIOTIC METABOLISM	-14.6023	-11.579	28/200	ACOX1,ADH5,AHCY,ALDH9A1,CFB,CASP6,ENTPD5,CES1,CYP17A1,EPHX1,FABP1,FAH,FBLN1,GART,GSR,IDH1,MAOA,PGD,POR,PYCR1,SLC1A5,UGDH,XDH,ABCC3,PAPSS2,TKFC,CNDP2,NDRG2,ALDH1A1,CYP11A1,DPEP1,EPHX2,GSTM3,OPLAH,SLC35B2
2_Member	Hallmark Gene Sets	M5934	HALLMARK XENOBIOTIC METABOLISM	-14.6023	-11.579	28/200	ACOX1,ADH5,AHCY,ALDH9A1,CFB,CASP6,ENTPD5,CES1,CYP17A1,EPHX1,FABP1,FAH,FBLN1,GART,GSR,IDH1,MAOA,PGD,POR,PYCR1,SLC1A5,UGDH,XDH,ABCC3,PAPSS2,TKFC,CNDP2,NDRG2
2_Member	GO Biological Processes	GO:0006805	xenobiotic metabolic process	-5.50448	-4.163	16/190	ADH5,AHCY,ALDH1A1,CES1,CYP11A1,CYP17A1,DPEP1,EPHX1,EPHX2,GSTM3,MAOA,UGDH,PAPSS2,OPLAH,CNDP2,SLC35B2
2_Member	GO Biological Processes	GO:0071466	cellular response to xenobiotic stimulus	-5.38726	-4.072	16/194	ADH5,AHCY,ALDH1A1,CES1,CYP11A1,CYP17A1,DPEP1,EPHX1,EPHX2,GSTM3,MAOA,UGDH,PAPSS2,OPLAH,CNDP2,SLC35B2
2_Member	GO Biological Processes	GO:0009410	response to xenobiotic stimulus	-5.21738	-3.954	16/200	ADH5,AHCY,ALDH1A1,CES1,CYP11A1,CYP17A1,DPEP1,EPHX1,EPHX2,GSTM3,MAOA,UGDH,PAPSS2,OPLAH,CNDP2,SLC35B2
2_Member	GO Biological Processes	GO:0006749	glutathione metabolic process	-2.70454	-1.988	6/62	DPEP1,GSR,GSTM3,IDH1,OPLAH,CNDP2
3_Summary	Hallmark Gene Sets	M5935	HALLMARK FATTY ACID METABOLISM	-14.3564	-11.51	25/158	ACADM,ACAT2,ACOX1,ALDH1A1,ALDH9A1,ALDH3A2,CBR3,CEL,CRAT,ENO2,EPHX1,FABP1,HADH,HMGCL,HMGCS2,HSD17B4,IDH1,IDH3B,MAOA,PDHA1,PDHB,ACSM3,UGDH,RDH11,ACSL5,CRABP2,EPHX2,HSD11B2,ABCD3,SMARCC1,SLC35B2,SORD,ALDH4A1,CRYL1,APOB,GBA,HEXB,PLA2G4A,POR,PLCB4,PLBD1,AGT
3_Member	Hallmark Gene Sets	M5935	HALLMARK FATTY ACID METABOLISM	-14.3564	-11.51	25/158	ACADM,ACAT2,ACOX1,ALDH1A1,ALDH9A1,ALDH3A2,CBR3,CEL,CRAT,ENO2,EPHX1,FABP1,HADH,HMGCL,HMGCS2,HSD17B4,IDH1,IDH3B,MAOA,PDHA1,PDHB,ACSM3,UGDH,RDH11,ACSL5
3_Member	Hallmark Gene Sets	M5949	HALLMARK PEROXISOME	-9.21543	-7.147	16/104	ACOX1,ALDH1A1,ALDH9A1,CEL,CRABP2,CRAT,EPHX2,HMGCL,HSD11B2,HSD17B4,IDH1,ABCD3,SMARCC1,RDH11,ACSL5,SLC35B2
3_Member	GO Biological Processes	GO:0072329	monocarboxylic acid catabolic process	-4.72996	-3.581	11/108	ACADM,ACOX1,CEL,CRAT,FABP1,HADH,HSD17B4,ABCD3,SORD,ALDH4A1,CRYL1
3_Member	GO Biological Processes	GO:0044242	cellular lipid catabolic process	-3.89546	-2.928	13/180	ACADM,ACOX1,APOB,CEL,CRAT,FABP1,GBA,HADH,HEXB,HSD17B4,IDH1,PLA2G4A,ABCD3
3_Member	GO Biological Processes	GO:0009062	fatty acid catabolic process	-3.35519	-2.503	8/85	ACADM,ACOX1,CEL,CRAT,FABP1,HADH,HSD17B4,ABCD3
3_Member	GO Biological Processes	GO:0006635	fatty acid beta-oxidation	-3.19641	-2.372	7/69	ACADM,ACOX1,CRAT,FABP1,HADH,HSD17B4,ABCD3
3_Member	GO Biological Processes	GO:0019395	fatty acid oxidation	-3.06266	-2.257	8/94	ACADM,ACOX1,CRAT,FABP1,HADH,HSD17B4,POR,ABCD3
3_Member	GO Biological Processes	GO:0034440	lipid oxidation	-3.00257	-2.208	8/96	ACADM,ACOX1,CRAT,FABP1,HADH,HSD17B4,POR,ABCD3
3_Member	GO Biological Processes	GO:0016042	lipid catabolic process	-2.87988	-2.114	15/288	ACADM,ACOX1,APOB,CEL,CRAT,FABP1,GBA,HADH,HEXB,HSD17B4,IDH1,PLA2G4A,PLCB4,ABCD3,PLBD1
3_Member	GO Biological Processes	GO:0033540	fatty acid beta-oxidation using acyl-CoA oxidase	-2.86225	-2.108	42440	ACOX1,CRAT,HSD17B4
3_Member	Hallmark Gene Sets	M5948	HALLMARK BILE ACID METABOLISM	-2.57485	-1.892	8/112	ALDH1A1,ALDH9A1,EPHX2,HSD17B4,IDH1,ABCD3,ACSL5,SLC35B2
3_Member	GO Biological Processes	GO:0030258	lipid modification	-2.11062	-1.546	10/191	ACADM,ACOX1,AGT,CRAT,EPHX2,FABP1,HADH,HSD17B4,POR,ABCD3
4_Summary	GO Biological Processes	GO:1901565	organonitrogen compound catabolic process	-14.0271	-11.305	36/357	AHCY,ALDH9A1,AMT,ANPEP,ATP2B4,CRYM,VCAN,SLC25A10,CTH,FAH,GPC4,FUCA1,GBA,GUSB,HEXA,HEXB,HGD,HMGCL,HSPG2,MAOA,ALDH6A1,NAGLU,NOS3,PNP,NT5E,RNPEP,SGSH,XDH,PDE5A,ALDH4A1,NPEPPS,GDA,DERA,PCYOX1,TMLHE,ASRGL1,ACADM,ACOX1,ADH5,CBR3,CEL,CRAT,ENO2,FABP1,GALT,HADH,HSD17B4,OXCT1,PFKL,PGM5,ABCD3,SORD,TKFC,CRYL1
4_Member	GO Biological Processes	GO:1901565	organonitrogen compound catabolic process	-14.0271	-11.305	36/357	AHCY,ALDH9A1,AMT,ANPEP,ATP2B4,CRYM,VCAN,SLC25A10,CTH,FAH,GPC4,FUCA1,GBA,GUSB,HEXA,HEXB,HGD,HMGCL,HSPG2,MAOA,ALDH6A1,NAGLU,NOS3,PNP,NT5E,RNPEP,SGSH,XDH,PDE5A,ALDH4A1,NPEPPS,GDA,DERA,PCYOX1,TMLHE,ASRGL1
4_Member	GO Biological Processes	GO:0044282	small molecule catabolic process	-12.8726	-10.375	34/348	ACADM,ACOX1,ADH5,AHCY,ALDH9A1,AMT,ATP2B4,CBR3,CEL,CRAT,CRYM,SLC25A10,CTH,ENO2,FABP1,FAH,GALT,HADH,HGD,HMGCL,HSD17B4,ALDH6A1,NOS3,OXCT1,PFKL,PGM5,ABCD3,SORD,ALDH4A1,TKFC,CRYL1,PCYOX1,TMLHE,ASRGL1
4_Member	GO Biological Processes	GO:0046395	carboxylic acid catabolic process	-11.5739	-9.25	26/226	ACADM,ACOX1,AHCY,ALDH9A1,AMT,ATP2B4,CEL,CRAT,CRYM,SLC25A10,CTH,FABP1,FAH,HADH,HGD,HMGCL,HSD17B4,ALDH6A1,NOS3,ABCD3,SORD,ALDH4A1,CRYL1,PCYOX1,TMLHE,ASRGL1
4_Member	GO Biological Processes	GO:0016054	organic acid catabolic process	-11.5739	-9.25	26/226	ACADM,ACOX1,AHCY,ALDH9A1,AMT,ATP2B4,CEL,CRAT,CRYM,SLC25A10,CTH,FABP1,FAH,HADH,HGD,HMGCL,HSD17B4,ALDH6A1,NOS3,ABCD3,SORD,ALDH4A1,CRYL1,PCYOX1,TMLHE,ASRGL1
4_Member	GO Biological Processes	GO:0009063	cellular amino acid catabolic process	-8.22879	-6.436	16/121	AHCY,ALDH9A1,AMT,ATP2B4,CRYM,SLC25A10,CTH,FAH,HGD,HMGCL,ALDH6A1,NOS3,ALDH4A1,PCYOX1,TMLHE,ASRGL1
4_Member	GO Biological Processes	GO:1901606	alpha-amino acid catabolic process	-5.22361	-3.954	11/96	AHCY,AMT,ATP2B4,CRYM,FAH,HGD,HMGCL,ALDH6A1,NOS3,ALDH4A1,ASRGL1
5_Summary	GO Biological Processes	GO:0044283	small molecule biosynthetic process	-12.8541	-10.375	43/546	ACACA,ACADM,ACLY,AHCY,ALDH9A1,APOB,ATP2B4,VCAN,SLC25A10,CTH,DHCR7,ENO2,GART,GATM,GBA,HMGCL,HMGCS2,HSD17B4,MPO,PNP,PCK2,PGD,PLA2G4A,POR,ABCD3,PYCR1,ALDH18A1,RNPEP,ACSM3,SORD,UGDH,ALDH4A1,GGPS1,SLC25A13,ERLIN2,MTHFD1L,PYCR2,CYB5R1,LPCAT2,TMLHE,THNSL1,PTGES2,RDH10,ACOX1,AMT,C3,ENTPD5,CEL,CRABP2,CRAT,DPEP1,EPHX2,FABP1,HADH,IDH1,P4HB,PDHA1,PDHB,PFKL,TNXB,ABCC3,ME3,CRYL1,ACSL5,PPCS
5_Member	GO Biological Processes	GO:0044283	small molecule biosynthetic process	-12.8541	-10.375	43/546	ACACA,ACADM,ACLY,AHCY,ALDH9A1,APOB,ATP2B4,VCAN,SLC25A10,CTH,DHCR7,ENO2,GART,GATM,GBA,HMGCL,HMGCS2,HSD17B4,MPO,PNP,PCK2,PGD,PLA2G4A,POR,ABCD3,PYCR1,ALDH18A1,RNPEP,ACSM3,SORD,UGDH,ALDH4A1,GGPS1,SLC25A13,ERLIN2,MTHFD1L,PYCR2,CYB5R1,LPCAT2,TMLHE,THNSL1,PTGES2,RDH10
5_Member	GO Biological Processes	GO:0032787	monocarboxylic acid metabolic process	-11.6457	-9.25	43/593	ACACA,ACADM,ACLY,ACOX1,ALDH9A1,AMT,C3,ENTPD5,CEL,CRABP2,CRAT,VCAN,DPEP1,ENO2,EPHX2,FABP1,HADH,HSD17B4,IDH1,P4HB,PDHA1,PDHB,PFKL,PGD,PLA2G4A,POR,ABCD3,RNPEP,ACSM3,SORD,TNXB,UGDH,ALDH4A1,ABCC3,ME3,ERLIN2,MTHFD1L,CRYL1,ACSL5,TMLHE,PPCS,PTGES2,RDH10
5_Member	GO Biological Processes	GO:0046394	carboxylic acid biosynthetic process	-8.59481	-6.73	26/308	ACACA,ACADM,ACLY,AHCY,ALDH9A1,ATP2B4,VCAN,CTH,GART,GATM,HSD17B4,PLA2G4A,ABCD3,PYCR1,ALDH18A1,RNPEP,ACSM3,UGDH,ALDH4A1,ERLIN2,MTHFD1L,PYCR2,TMLHE,THNSL1,PTGES2,RDH10
5_Member	GO Biological Processes	GO:0016053	organic acid biosynthetic process	-8.59481	-6.73	26/308	ACACA,ACADM,ACLY,AHCY,ALDH9A1,ATP2B4,VCAN,CTH,GART,GATM,HSD17B4,PLA2G4A,ABCD3,PYCR1,ALDH18A1,RNPEP,ACSM3,UGDH,ALDH4A1,ERLIN2,MTHFD1L,PYCR2,TMLHE,THNSL1,PTGES2,RDH10
5_Member	GO Biological Processes	GO:0006631	fatty acid metabolic process	-6.04395	-4.563	24/361	ACACA,ACADM,ACLY,ACOX1,C3,CEL,CRAT,DPEP1,EPHX2,FABP1,HADH,HSD17B4,PDHA1,PDHB,PLA2G4A,POR,ABCD3,RNPEP,ACSM3,TNXB,ERLIN2,CRYL1,ACSL5,PTGES2
5_Member	GO Biological Processes	GO:0072330	monocarboxylic acid biosynthetic process	-3.76035	-2.813	14/211	ACACA,ACADM,ACLY,ALDH9A1,VCAN,HSD17B4,PLA2G4A,ABCD3,RNPEP,ACSM3,ERLIN2,TMLHE,PTGES2,RDH10
6_Summary	GO Biological Processes	GO:0055086	nucleobase-containing small molecule metabolic process	-9.53337	-7.326	43/690	ACACA,ADK,AHCY,ATP5A1,ATP5B,ATP6V1B2,ATP6V0A1,ENTPD5,CHGA,ENO2,GART,GBAS,GSR,IDH1,IDH3B,ALDH6A1,NME3,NOS3,PNP,NT5E,PDHA1,PDHB,PFKL,PGD,PRKCA,PRPS2,RRM1,UMPS,UQCRC1,UQCRC2,WFS1,XDH,PDE5A,PAPSS2,TP53I3,GDA,SLC25A13,PAICS,GPD1L,NNT,DERA,PPCS,SLC35B2,LRRC16A,HEXB,PLA2G4A,SORD,GGPS1,CRYL1,LPCAT2,PLBD1,FUCA1,UQCRQ
6_Member	GO Biological Processes	GO:0055086	nucleobase-containing small molecule metabolic process	-9.53337	-7.326	43/690	ACACA,ADK,AHCY,ATP5A1,ATP5B,ATP6V1B2,ATP6V0A1,ENTPD5,CHGA,ENO2,GART,GBAS,GSR,IDH1,IDH3B,ALDH6A1,NME3,NOS3,PNP,NT5E,PDHA1,PDHB,PFKL,PGD,PRKCA,PRPS2,RRM1,UMPS,UQCRC1,UQCRC2,WFS1,XDH,PDE5A,PAPSS2,TP53I3,GDA,SLC25A13,PAICS,GPD1L,NNT,DERA,PPCS,SLC35B2
6_Member	GO Biological Processes	GO:0009117	nucleotide metabolic process	-9.29326	-7.2	40/622	ACACA,ADK,ATP5A1,ATP5B,ATP6V1B2,ATP6V0A1,ENTPD5,CHGA,ENO2,GART,GBAS,IDH1,IDH3B,NME3,NOS3,PNP,NT5E,PDHA1,PDHB,PFKL,PGD,PRKCA,PRPS2,RRM1,UMPS,UQCRC1,UQCRC2,WFS1,XDH,PDE5A,PAPSS2,TP53I3,GDA,SLC25A13,PAICS,GPD1L,NNT,DERA,PPCS,SLC35B2
6_Member	GO Biological Processes	GO:0006753	nucleoside phosphate metabolic process	-9.13142	-7.109	40/630	ACACA,ADK,ATP5A1,ATP5B,ATP6V1B2,ATP6V0A1,ENTPD5,CHGA,ENO2,GART,GBAS,IDH1,IDH3B,NME3,NOS3,PNP,NT5E,PDHA1,PDHB,PFKL,PGD,PRKCA,PRPS2,RRM1,UMPS,UQCRC1,UQCRC2,WFS1,XDH,PDE5A,PAPSS2,TP53I3,GDA,SLC25A13,PAICS,GPD1L,NNT,DERA,PPCS,SLC35B2
6_Member	GO Biological Processes	GO:0042451	purine nucleoside biosynthetic process	-6.10325	-4.599	12/95	ACACA,ADK,ATP5A1,ATP5B,ATP6V0A1,GBAS,NME3,NT5E,PAPSS2,SLC25A13,PPCS,SLC35B2
6_Member	GO Biological Processes	GO:0046129	purine ribonucleoside biosynthetic process	-6.10325	-4.599	12/95	ACACA,ADK,ATP5A1,ATP5B,ATP6V0A1,GBAS,NME3,NT5E,PAPSS2,SLC25A13,PPCS,SLC35B2
6_Member	GO Biological Processes	GO:0042455	ribonucleoside biosynthetic process	-6.04251	-4.563	13/114	ACACA,ADK,ATP5A1,ATP5B,ATP6V0A1,GBAS,NME3,NT5E,UMPS,PAPSS2,SLC25A13,PPCS,SLC35B2
6_Member	GO Biological Processes	GO:0019693	ribose phosphate metabolic process	-5.81394	-4.377	29/508	ACACA,ADK,ATP5A1,ATP5B,ATP6V1B2,ATP6V0A1,ENTPD5,CHGA,ENO2,GART,GBAS,NME3,NOS3,NT5E,PFKL,PGD,PRKCA,PRPS2,UMPS,UQCRC1,UQCRC2,WFS1,PDE5A,PAPSS2,SLC25A13,PAICS,DERA,PPCS,SLC35B2
6_Member	GO Biological Processes	GO:0009163	nucleoside biosynthetic process	-5.6252	-4.235	13/124	ACACA,ADK,ATP5A1,ATP5B,ATP6V0A1,GBAS,NME3,NT5E,UMPS,PAPSS2,SLC25A13,PPCS,SLC35B2
6_Member	GO Biological Processes	GO:0072521	purine-containing compound metabolic process	-5.62473	-4.235	30/548	ACACA,ADK,AHCY,ATP5A1,ATP5B,ATP6V1B2,ATP6V0A1,ENTPD5,CHGA,ENO2,GART,GBAS,NME3,NOS3,PNP,NT5E,PFKL,PRKCA,UQCRC1,UQCRC2,WFS1,XDH,PDE5A,PAPSS2,GDA,SLC25A13,PAICS,LRRC16A,PPCS,SLC35B2
6_Member	GO Biological Processes	GO:0009165	nucleotide biosynthetic process	-5.57791	-4.199	21/306	ACACA,ADK,ATP5A1,ATP5B,ATP6V0A1,GART,GBAS,NME3,NOS3,PNP,NT5E,PRKCA,PRPS2,RRM1,UMPS,WFS1,PAPSS2,SLC25A13,PAICS,PPCS,SLC35B2
6_Member	GO Biological Processes	GO:1901659	glycosyl compound biosynthetic process	-5.54685	-4.191	13/126	ACACA,ADK,ATP5A1,ATP5B,ATP6V0A1,GBAS,NME3,NT5E,UMPS,PAPSS2,SLC25A13,PPCS,SLC35B2
6_Member	GO Biological Processes	GO:0006163	purine nucleotide metabolic process	-5.47306	-4.14	28/500	ACACA,ADK,ATP5A1,ATP5B,ATP6V1B2,ATP6V0A1,ENTPD5,CHGA,ENO2,GART,GBAS,NME3,NOS3,PNP,NT5E,PFKL,PRKCA,UQCRC1,UQCRC2,WFS1,XDH,PDE5A,PAPSS2,GDA,SLC25A13,PAICS,PPCS,SLC35B2
6_Member	GO Biological Processes	GO:1901293	nucleoside phosphate biosynthetic process	-5.46729	-4.139	21/311	ACACA,ADK,ATP5A1,ATP5B,ATP6V0A1,GART,GBAS,NME3,NOS3,PNP,NT5E,PRKCA,PRPS2,RRM1,UMPS,WFS1,PAPSS2,SLC25A13,PAICS,PPCS,SLC35B2
6_Member	GO Biological Processes	GO:0090407	organophosphate biosynthetic process	-5.09323	-3.851	30/583	ACACA,ADK,ATP5A1,ATP5B,ATP6V0A1,GART,GBAS,HEXB,IDH1,NME3,NOS3,PNP,NT5E,PLA2G4A,PRKCA,PRPS2,RRM1,SORD,UMPS,WFS1,PAPSS2,GGPS1,SLC25A13,PAICS,GPD1L,CRYL1,LPCAT2,PPCS,PLBD1,SLC35B2
6_Member	GO Biological Processes	GO:0009156	ribonucleoside monophosphate biosynthetic process	-5.0922	-3.851	10/81	ADK,ATP5A1,ATP5B,ATP6V0A1,GART,GBAS,PRPS2,UMPS,SLC25A13,PAICS
6_Member	GO Biological Processes	GO:1901657	glycosyl compound metabolic process	-5.00853	-3.788	23/387	ACACA,ADK,AHCY,ATP5A1,ATP5B,ATP6V1B2,ATP6V0A1,ENTPD5,ENO2,FUCA1,GBAS,NME3,PNP,NT5E,PFKL,UMPS,UQCRC1,UQCRC2,PAPSS2,SLC25A13,DERA,PPCS,SLC35B2
6_Member	GO Biological Processes	GO:0046390	ribose phosphate biosynthetic process	-4.93994	-3.737	18/259	ACACA,ADK,ATP5A1,ATP5B,ATP6V0A1,GART,GBAS,NME3,NOS3,PRKCA,PRPS2,UMPS,WFS1,PAPSS2,SLC25A13,PAICS,PPCS,SLC35B2
6_Member	GO Biological Processes	GO:0072522	purine-containing compound biosynthetic process	-4.89455	-3.702	18/261	ACACA,ADK,ATP5A1,ATP5B,ATP6V0A1,GART,GBAS,NME3,NOS3,PNP,NT5E,PRKCA,WFS1,PAPSS2,SLC25A13,PAICS,PPCS,SLC35B2
6_Member	GO Biological Processes	GO:0009116	nucleoside metabolic process	-4.8374	-3.66	22/369	ACACA,ADK,AHCY,ATP5A1,ATP5B,ATP6V1B2,ATP6V0A1,ENTPD5,ENO2,GBAS,NME3,PNP,NT5E,PFKL,UMPS,UQCRC1,UQCRC2,PAPSS2,SLC25A13,DERA,PPCS,SLC35B2
6_Member	GO Biological Processes	GO:0046128	purine ribonucleoside metabolic process	-4.80162	-3.633	20/317	ACACA,ADK,AHCY,ATP5A1,ATP5B,ATP6V1B2,ATP6V0A1,ENTPD5,ENO2,GBAS,NME3,PNP,NT5E,PFKL,UQCRC1,UQCRC2,PAPSS2,SLC25A13,PPCS,SLC35B2
6_Member	GO Biological Processes	GO:0009119	ribonucleoside metabolic process	-4.75904	-3.602	21/346	ACACA,ADK,AHCY,ATP5A1,ATP5B,ATP6V1B2,ATP6V0A1,ENTPD5,ENO2,GBAS,NME3,PNP,NT5E,PFKL,UMPS,UQCRC1,UQCRC2,PAPSS2,SLC25A13,PPCS,SLC35B2
6_Member	GO Biological Processes	GO:0042278	purine nucleoside metabolic process	-4.74254	-3.589	20/320	ACACA,ADK,AHCY,ATP5A1,ATP5B,ATP6V1B2,ATP6V0A1,ENTPD5,ENO2,GBAS,NME3,PNP,NT5E,PFKL,UQCRC1,UQCRC2,PAPSS2,SLC25A13,PPCS,SLC35B2
6_Member	GO Biological Processes	GO:0009124	nucleoside monophosphate biosynthetic process	-4.72511	-3.58	10/89	ADK,ATP5A1,ATP5B,ATP6V0A1,GART,GBAS,PRPS2,UMPS,SLC25A13,PAICS
6_Member	GO Biological Processes	GO:0009259	ribonucleotide metabolic process	-4.66966	-3.533	26/493	ACACA,ADK,ATP5A1,ATP5B,ATP6V1B2,ATP6V0A1,ENTPD5,CHGA,ENO2,GART,GBAS,NME3,NOS3,NT5E,PFKL,PRKCA,UMPS,UQCRC1,UQCRC2,WFS1,PDE5A,PAPSS2,SLC25A13,PAICS,PPCS,SLC35B2
6_Member	GO Biological Processes	GO:0006164	purine nucleotide biosynthetic process	-4.6217	-3.491	17/248	ACACA,ADK,ATP5A1,ATP5B,ATP6V0A1,GART,GBAS,NME3,NOS3,NT5E,PRKCA,WFS1,PAPSS2,SLC25A13,PAICS,PPCS,SLC35B2
6_Member	GO Biological Processes	GO:0009161	ribonucleoside monophosphate metabolic process	-4.46803	-3.382	17/255	ADK,ATP5A1,ATP5B,ATP6V1B2,ATP6V0A1,ENTPD5,ENO2,GART,GBAS,NT5E,PFKL,PRPS2,UMPS,UQCRC1,UQCRC2,SLC25A13,PAICS
6_Member	GO Biological Processes	GO:0009260	ribonucleotide biosynthetic process	-4.46803	-3.382	17/255	ACACA,ADK,ATP5A1,ATP5B,ATP6V0A1,GART,GBAS,NME3,NOS3,PRKCA,UMPS,WFS1,PAPSS2,SLC25A13,PAICS,PPCS,SLC35B2
6_Member	GO Biological Processes	GO:0009150	purine ribonucleotide metabolic process	-4.45272	-3.374	25/478	ACACA,ADK,ATP5A1,ATP5B,ATP6V1B2,ATP6V0A1,ENTPD5,CHGA,ENO2,GART,GBAS,NME3,NOS3,NT5E,PFKL,PRKCA,UQCRC1,UQCRC2,WFS1,PDE5A,PAPSS2,SLC25A13,PAICS,PPCS,SLC35B2
6_Member	GO Biological Processes	GO:0009123	nucleoside monophosphate metabolic process	-4.21818	-3.173	17/267	ADK,ATP5A1,ATP5B,ATP6V1B2,ATP6V0A1,ENTPD5,ENO2,GART,GBAS,NT5E,PFKL,PRPS2,UMPS,UQCRC1,UQCRC2,SLC25A13,PAICS
6_Member	GO Biological Processes	GO:0009152	purine ribonucleotide biosynthetic process	-4.19677	-3.154	16/242	ACACA,ADK,ATP5A1,ATP5B,ATP6V0A1,GART,GBAS,NME3,NOS3,PRKCA,WFS1,PAPSS2,SLC25A13,PAICS,PPCS,SLC35B2
6_Member	GO Biological Processes	GO:0009127	purine nucleoside monophosphate biosynthetic process	-4.03298	-3.029	8/68	ADK,ATP5A1,ATP5B,ATP6V0A1,GART,GBAS,SLC25A13,PAICS
6_Member	GO Biological Processes	GO:0009168	purine ribonucleoside monophosphate biosynthetic process	-4.03298	-3.029	8/68	ADK,ATP5A1,ATP5B,ATP6V0A1,GART,GBAS,SLC25A13,PAICS
6_Member	GO Biological Processes	GO:0009145	purine nucleoside triphosphate biosynthetic process	-3.91538	-2.943	7/53	ADK,ATP5A1,ATP5B,ATP6V0A1,GBAS,NME3,SLC25A13
6_Member	GO Biological Processes	GO:0009167	purine ribonucleoside monophosphate metabolic process	-3.66305	-2.737	15/242	ADK,ATP5A1,ATP5B,ATP6V1B2,ATP6V0A1,ENTPD5,ENO2,GART,GBAS,NT5E,PFKL,UQCRC1,UQCRC2,SLC25A13,PAICS
6_Member	GO Biological Processes	GO:0009126	purine nucleoside monophosphate metabolic process	-3.6437	-2.726	15/243	ADK,ATP5A1,ATP5B,ATP6V1B2,ATP6V0A1,ENTPD5,ENO2,GART,GBAS,NT5E,PFKL,UQCRC1,UQCRC2,SLC25A13,PAICS
6_Member	GO Biological Processes	GO:0009142	nucleoside triphosphate biosynthetic process	-3.15851	-2.338	7/70	ADK,ATP5A1,ATP5B,ATP6V0A1,GBAS,NME3,SLC25A13
6_Member	GO Biological Processes	GO:0009206	purine ribonucleoside triphosphate biosynthetic process	-3.10744	-2.294	6/52	ATP5A1,ATP5B,ATP6V0A1,GBAS,NME3,SLC25A13
6_Member	GO Biological Processes	GO:0009144	purine nucleoside triphosphate metabolic process	-2.93261	-2.153	13/227	ADK,ATP5A1,ATP5B,ATP6V1B2,ATP6V0A1,ENTPD5,ENO2,GBAS,NME3,PFKL,UQCRC1,UQCRC2,SLC25A13
6_Member	GO Biological Processes	GO:0009201	ribonucleoside triphosphate biosynthetic process	-2.85526	-2.102	6/58	ATP5A1,ATP5B,ATP6V0A1,GBAS,NME3,SLC25A13
6_Member	GO Biological Processes	GO:0006754	ATP biosynthetic process	-2.72997	-2.01	5/42	ATP5A1,ATP5B,ATP6V0A1,GBAS,SLC25A13
6_Member	GO Biological Processes	GO:0009141	nucleoside triphosphate metabolic process	-2.57731	-1.892	13/249	ADK,ATP5A1,ATP5B,ATP6V1B2,ATP6V0A1,ENTPD5,ENO2,GBAS,NME3,PFKL,UQCRC1,UQCRC2,SLC25A13
6_Member	GO Biological Processes	GO:0009205	purine ribonucleoside triphosphate metabolic process	-2.57361	-1.892	12/220	ATP5A1,ATP5B,ATP6V1B2,ATP6V0A1,ENTPD5,ENO2,GBAS,NME3,PFKL,UQCRC1,UQCRC2,SLC25A13
6_Member	GO Biological Processes	GO:0009199	ribonucleoside triphosphate metabolic process	-2.47873	-1.814	12/226	ATP5A1,ATP5B,ATP6V1B2,ATP6V0A1,ENTPD5,ENO2,GBAS,NME3,PFKL,UQCRC1,UQCRC2,SLC25A13
6_Member	GO Biological Processes	GO:0046034	ATP metabolic process	-2.34976	-1.723	11/205	ATP5A1,ATP5B,ATP6V1B2,ATP6V0A1,ENTPD5,ENO2,GBAS,PFKL,UQCRC1,UQCRC2,SLC25A13
6_Member	GO Biological Processes	GO:0015991	ATP hydrolysis coupled proton transport	-2.3497	-1.723	4/32	ATP5A1,ATP5B,ATP6V1B2,ATP6V0A1
6_Member	GO Biological Processes	GO:0015988	energy coupled proton transmembrane transport, against electrochemical gradient	-2.3497	-1.723	4/32	ATP5A1,ATP5B,ATP6V1B2,ATP6V0A1
6_Member	GO Biological Processes	GO:0090662	ATP hydrolysis coupled transmembrane transport	-2.16418	-1.579	4/36	ATP5A1,ATP5B,ATP6V1B2,ATP6V0A1
6_Member	GO Biological Processes	GO:1902600	hydrogen ion transmembrane transport	-2.13149	-1.555	7/106	ATP5A1,ATP5B,ATP6V1B2,ATP6V0A1,UQCRC1,NNT,UQCRQ
7_Summary	GO Biological Processes	GO:0006520	cellular amino acid metabolic process	-9.52602	-7.326	35/484	AHCY,ALDH9A1,AMT,ATP2B4,CKB,CRYM,SLC25A10,CTH,SARDH,DPEP1,FAH,GART,GATM,HGD,HMGCL,ALDH6A1,NOS3,P4HB,PSMB5,PSMB6,PSMD1,PSMD5,PYCR1,ALDH18A1,ALDH4A1,GGH,MTHFD1L,PPA2,PYCR2,PCYOX1,LARS,TMLHE,CNDP2,THNSL1,ASRGL1,GSR,GSTM3,IDH1,PLA2G4A,OPLAH,PPCS
7_Member	GO Biological Processes	GO:0006520	cellular amino acid metabolic process	-9.52602	-7.326	35/484	AHCY,ALDH9A1,AMT,ATP2B4,CKB,CRYM,SLC25A10,CTH,SARDH,DPEP1,FAH,GART,GATM,HGD,HMGCL,ALDH6A1,NOS3,P4HB,PSMB5,PSMB6,PSMD1,PSMD5,PYCR1,ALDH18A1,ALDH4A1,GGH,MTHFD1L,PPA2,PYCR2,PCYOX1,LARS,TMLHE,CNDP2,THNSL1,ASRGL1
7_Member	GO Biological Processes	GO:1901605	alpha-amino acid metabolic process	-6.9728	-5.348	24/321	AHCY,AMT,ATP2B4,CKB,CRYM,CTH,SARDH,DPEP1,FAH,GART,GATM,HGD,HMGCL,ALDH6A1,NOS3,P4HB,PYCR1,ALDH18A1,ALDH4A1,GGH,MTHFD1L,PYCR2,THNSL1,ASRGL1
7_Member	GO Biological Processes	GO:1901607	alpha-amino acid biosynthetic process	-6.01686	-4.544	11/80	AHCY,ATP2B4,CTH,GART,GATM,PYCR1,ALDH18A1,ALDH4A1,MTHFD1L,PYCR2,THNSL1
7_Member	GO Biological Processes	GO:0006575	cellular modified amino acid metabolic process	-5.85067	-4.396	22/319	AHCY,ATP2B4,CKB,CRYM,CTH,SARDH,DPEP1,GART,GATM,GSR,GSTM3,IDH1,P4HB,PLA2G4A,ALDH18A1,ALDH4A1,GGH,MTHFD1L,OPLAH,PCYOX1,CNDP2,PPCS
7_Member	GO Biological Processes	GO:0008652	cellular amino acid biosynthetic process	-5.26822	-3.99	11/95	AHCY,ATP2B4,CTH,GART,GATM,PYCR1,ALDH18A1,ALDH4A1,MTHFD1L,PYCR2,THNSL1
7_Member	GO Biological Processes	GO:0006561	proline biosynthetic process	-5.17942	-3.92	42467	PYCR1,ALDH18A1,ALDH4A1,PYCR2
7_Member	GO Biological Processes	GO:0009064	glutamine family amino acid metabolic process	-4.78397	-3.621	9/70	ATP2B4,FAH,NOS3,PYCR1,ALDH18A1,ALDH4A1,GGH,PYCR2,ASRGL1
7_Member	GO Biological Processes	GO:0042398	cellular modified amino acid biosynthetic process	-4.65309	-3.52	8/56	AHCY,ATP2B4,GART,GATM,ALDH18A1,MTHFD1L,OPLAH,CNDP2
7_Member	GO Biological Processes	GO:0006560	proline metabolic process	-4.42328	-3.357	42470	PYCR1,ALDH18A1,ALDH4A1,PYCR2
7_Member	GO Biological Processes	GO:0055129	L-proline biosynthetic process	-4.03846	-3.029	42434	PYCR1,ALDH18A1,PYCR2
7_Member	GO Biological Processes	GO:0009084	glutamine family amino acid biosynthetic process	-3.13326	-2.317	42480	PYCR1,ALDH18A1,ALDH4A1,PYCR2
8_Summary	Hallmark Gene Sets	M5905	HALLMARK ADIPOGENESIS	-9.50352	-7.326	22/200	ACADM,ACLY,ACOX1,C3,COL15A1,CRAT,SLC25A10,DHCR7,EPHX2,FAH,GBE1,HADH,IDH1,LAMA4,PFKL,POR,SLC1A5,UQCRC1,AIFM1,SORBS1,ESYT1,UQCRQ
8_Member	Hallmark Gene Sets	M5905	HALLMARK ADIPOGENESIS	-9.50352	-7.326	22/200	ACADM,ACLY,ACOX1,C3,COL15A1,CRAT,SLC25A10,DHCR7,EPHX2,FAH,GBE1,HADH,IDH1,LAMA4,PFKL,POR,SLC1A5,UQCRC1,AIFM1,SORBS1,ESYT1,UQCRQ
9_Summary	GO Biological Processes	GO:0030835	negative regulation of actin filament depolymerization	-9.47372	-7.326	11/39	ADD1,SPTA1,SPTAN1,SPTB,SPTBN1,SPTBN2,VIL1,TRIOBP,LMOD1,LIMA1,LRRC16A,ACTN1,DES,DSG2,FLNA,HCLS1,KRT19,TACSTD2,MYO1B,MYH11,MYO6,PAK1,PKP2,PLS1,RALA,TNXB,TPM1,EZR,SORBS2,ARHGEF2,SORBS1,IQGAP2,PALLD,ARHGAP26,GPD1L,SYNE2,NEDD4L,SUN2,FNBP1L,SHTN1,AGT,CHGA,CRABP2,EPHX2,FN1,GSK3B,ITGA1,MAP1B,MSN,NOS3,HNF1A,VAV2,SEMA4B,SNF8,TRPM4,APAF1,CAPS,CASP6,COL4A2,COL15A1,CST3,CTNNB1,DYNC1H1,FABP1,FAP,HSPG2,LAMB1,LA…
9_Member	GO Biological Processes	GO:0030835	negative regulation of actin filament depolymerization	-9.47372	-7.326	11/39	ADD1,SPTA1,SPTAN1,SPTB,SPTBN1,SPTBN2,VIL1,TRIOBP,LMOD1,LIMA1,LRRC16A
9_Member	GO Biological Processes	GO:0030029	actin filament-based process	-9.29326	-7.2	40/622	ACTN1,ADD1,DES,DSG2,FLNA,HCLS1,KRT19,TACSTD2,MYO1B,MYH11,MYO6,PAK1,PKP2,PLS1,RALA,SPTA1,SPTAN1,SPTB,SPTBN1,SPTBN2,TNXB,TPM1,VIL1,EZR,SORBS2,ARHGEF2,SORBS1,IQGAP2,TRIOBP,PALLD,ARHGAP26,GPD1L,SYNE2,NEDD4L,SUN2,LMOD1,LIMA1,FNBP1L,LRRC16A,SHTN1
9_Member	GO Biological Processes	GO:0051693	actin filament capping	-8.59141	-6.73	10/36	ADD1,SPTA1,SPTAN1,SPTB,SPTBN1,SPTBN2,VIL1,TRIOBP,LMOD1,LRRC16A
9_Member	GO Biological Processes	GO:0030834	regulation of actin filament depolymerization	-8.41857	-6.613	11/48	ADD1,SPTA1,SPTAN1,SPTB,SPTBN1,SPTBN2,VIL1,TRIOBP,LMOD1,LIMA1,LRRC16A
9_Member	GO Biological Processes	GO:0030042	actin filament depolymerization	-8.02464	-6.269	11/52	ADD1,SPTA1,SPTAN1,SPTB,SPTBN1,SPTBN2,VIL1,TRIOBP,LMOD1,LIMA1,LRRC16A
9_Member	GO Biological Processes	GO:0090066	regulation of anatomical structure size	-7.75606	-6.045	31/461	ADD1,AGT,CHGA,CRABP2,EPHX2,FN1,GSK3B,HCLS1,ITGA1,MAP1B,MSN,NOS3,PLS1,SPTA1,SPTAN1,SPTB,SPTBN1,SPTBN2,HNF1A,VAV2,VIL1,EZR,SEMA4B,IQGAP2,TRIOBP,SNF8,LMOD1,LIMA1,TRPM4,LRRC16A,SHTN1
9_Member	GO Biological Processes	GO:0030837	negative regulation of actin filament polymerization	-7.27968	-5.609	10/48	ADD1,SPTA1,SPTAN1,SPTB,SPTBN1,SPTBN2,VIL1,TRIOBP,LMOD1,LRRC16A
9_Member	GO Biological Processes	GO:0007015	actin filament organization	-7.10032	-5.467	24/316	ACTN1,ADD1,FLNA,HCLS1,TACSTD2,MYO1B,PAK1,SPTA1,SPTAN1,SPTB,SPTBN1,SPTBN2,TPM1,VIL1,EZR,SORBS2,ARHGEF2,SORBS1,IQGAP2,TRIOBP,LMOD1,LIMA1,LRRC16A,SHTN1
9_Member	GO Biological Processes	GO:0032535	regulation of cellular component size	-6.84801	-5.24	24/326	ADD1,CRABP2,FN1,GSK3B,HCLS1,MAP1B,MSN,PLS1,SPTA1,SPTAN1,SPTB,SPTBN1,SPTBN2,VAV2,VIL1,EZR,SEMA4B,IQGAP2,TRIOBP,SNF8,LMOD1,LIMA1,LRRC16A,SHTN1
9_Member	GO Biological Processes	GO:0032272	negative regulation of protein polymerization	-6.38752	-4.849	10/59	ADD1,SPTA1,SPTAN1,SPTB,SPTBN1,SPTBN2,VIL1,TRIOBP,LMOD1,LRRC16A
9_Member	GO Biological Processes	GO:0022411	cellular component disassembly	-6.23917	-4.715	42/866	ADD1,APAF1,CAPS,CASP6,COL4A2,COL15A1,CST3,CTNNB1,DYNC1H1,DSG2,FABP1,FAP,FLNA,FN1,HSPG2,LAMB1,LAMC1,LMNA,MYH11,NID1,PLEC,PRKCA,SMARCC1,SPTA1,SPTAN1,SPTB,SPTBN1,SPTBN2,TIMP1,VIL1,EZR,AIFM1,ARHGEF2,NES,TRIOBP,NUP210,SUN2,LMOD1,LIMA1,MAP1S,LRRC16A,CHMP7
9_Member	GO Biological Processes	GO:0030036	actin cytoskeleton organization	-6.1946	-4.677	31/542	ACTN1,ADD1,FLNA,HCLS1,KRT19,TACSTD2,MYO1B,MYH11,PAK1,PLS1,RALA,SPTA1,SPTAN1,SPTB,SPTBN1,SPTBN2,TNXB,TPM1,VIL1,EZR,SORBS2,ARHGEF2,SORBS1,IQGAP2,TRIOBP,PALLD,ARHGAP26,LMOD1,LIMA1,LRRC16A,SHTN1
9_Member	GO Biological Processes	GO:1901879	regulation of protein depolymerization	-5.83712	-4.394	17/201	ADD1,DYNC1H1,FLNA,SPTA1,SPTAN1,SPTB,SPTBN1,SPTBN2,VIL1,EZR,ARHGEF2,NES,TRIOBP,SUN2,LMOD1,LIMA1,LRRC16A
9_Member	GO Biological Processes	GO:0051261	protein depolymerization	-5.66137	-4.249	17/207	ADD1,DYNC1H1,FLNA,SPTA1,SPTAN1,SPTB,SPTBN1,SPTBN2,VIL1,EZR,ARHGEF2,NES,TRIOBP,SUN2,LMOD1,LIMA1,LRRC16A
9_Member	GO Biological Processes	GO:1901880	negative regulation of protein depolymerization	-5.62504	-4.235	16/186	ADD1,DYNC1H1,FLNA,SPTA1,SPTAN1,SPTB,SPTBN1,SPTBN2,VIL1,EZR,ARHGEF2,TRIOBP,SUN2,LMOD1,LIMA1,LRRC16A
9_Member	GO Biological Processes	GO:0043242	negative regulation of protein complex disassembly	-5.5343	-4.188	16/189	ADD1,DYNC1H1,FLNA,SPTA1,SPTAN1,SPTB,SPTBN1,SPTBN2,VIL1,EZR,ARHGEF2,TRIOBP,SUN2,LMOD1,LIMA1,LRRC16A
9_Member	GO Biological Processes	GO:0043244	regulation of protein complex disassembly	-5.49233	-4.155	17/213	ADD1,DYNC1H1,FLNA,SPTA1,SPTAN1,SPTB,SPTBN1,SPTBN2,VIL1,EZR,ARHGEF2,NES,TRIOBP,SUN2,LMOD1,LIMA1,LRRC16A
9_Member	GO Biological Processes	GO:0051494	negative regulation of cytoskeleton organization	-4.82853	-3.654	17/239	ADD1,DYNC1H1,FLNA,TACSTD2,SPTA1,SPTAN1,SPTB,SPTBN1,SPTBN2,VIL1,EZR,ARHGEF2,TRIOBP,SUN2,LMOD1,LIMA1,LRRC16A
9_Member	GO Biological Processes	GO:0031333	negative regulation of protein complex assembly	-4.61734	-3.489	11/111	ADD1,GSK3B,SPTA1,SPTAN1,SPTB,SPTBN1,SPTBN2,VIL1,TRIOBP,LMOD1,LRRC16A
9_Member	GO Biological Processes	GO:0008064	regulation of actin polymerization or depolymerization	-4.56463	-3.45	13/155	ADD1,HCLS1,SPTA1,SPTAN1,SPTB,SPTBN1,SPTBN2,VIL1,IQGAP2,TRIOBP,LMOD1,LIMA1,LRRC16A
9_Member	GO Biological Processes	GO:0030832	regulation of actin filament length	-4.53513	-3.431	13/156	ADD1,HCLS1,SPTA1,SPTAN1,SPTB,SPTBN1,SPTBN2,VIL1,IQGAP2,TRIOBP,LMOD1,LIMA1,LRRC16A
9_Member	GO Biological Processes	GO:0032970	regulation of actin filament-based process	-4.43803	-3.367	19/309	ADD1,DSG2,HCLS1,TACSTD2,PAK1,PKP2,SPTA1,SPTAN1,SPTB,SPTBN1,SPTBN2,TPM1,VIL1,EZR,IQGAP2,TRIOBP,LMOD1,LIMA1,LRRC16A
9_Member	GO Biological Processes	GO:0030833	regulation of actin filament polymerization	-4.38122	-3.32	12/139	ADD1,HCLS1,SPTA1,SPTAN1,SPTB,SPTBN1,SPTBN2,VIL1,IQGAP2,TRIOBP,LMOD1,LRRC16A
9_Member	GO Biological Processes	GO:0051493	regulation of cytoskeleton organization	-4.15158	-3.113	25/499	ADD1,CAPN6,CTNNB1,DYNC1H1,FLNA,HCLS1,TACSTD2,PAK1,SPTA1,SPTAN1,SPTB,SPTBN1,SPTBN2,TPM1,VIL1,EZR,ARHGEF2,NES,IQGAP2,TRIOBP,SUN2,LMOD1,LIMA1,LRRC16A,RCC2
9_Member	GO Biological Processes	GO:0032956	regulation of actin cytoskeleton organization	-4.06048	-3.046	17/275	ADD1,HCLS1,TACSTD2,PAK1,SPTA1,SPTAN1,SPTB,SPTBN1,SPTBN2,TPM1,VIL1,EZR,IQGAP2,TRIOBP,LMOD1,LIMA1,LRRC16A
9_Member	GO Biological Processes	GO:0008154	actin polymerization or depolymerization	-3.99374	-3.001	13/176	ADD1,HCLS1,SPTA1,SPTAN1,SPTB,SPTBN1,SPTBN2,VIL1,IQGAP2,TRIOBP,LMOD1,LIMA1,LRRC16A
9_Member	GO Biological Processes	GO:0030041	actin filament polymerization	-3.97661	-2.991	12/153	ADD1,HCLS1,SPTA1,SPTAN1,SPTB,SPTBN1,SPTBN2,VIL1,IQGAP2,TRIOBP,LMOD1,LRRC16A
9_Member	GO Biological Processes	GO:0043254	regulation of protein complex assembly	-3.6936	-2.766	19/352	ADD1,CDH17,CTNNB1,GSK3B,HCLS1,MSN,SPTA1,SPTAN1,SPTB,SPTBN1,SPTBN2,HNF1A,VIL1,IQGAP2,TRIOBP,LMOD1,STXBP6,SNX9,LRRC16A
9_Member	GO Biological Processes	GO:0051129	negative regulation of cellular component organization	-3.48051	-2.594	30/716	ADD1,PARP1,CST3,CTNNB1,DYNC1H1,FAP,FBLN1,FLNA,GSK3B,FOXA2,LMNA,TACSTD2,SPTA1,SPTAN1,SPTB,SPTBN1,SPTBN2,VIL1,EZR,ARHGEF2,TMEM59,SEMA4B,POSTN,TRIOBP,SUN2,LMOD1,LIMA1,LRRC16A,RCC2,PBLD
9_Member	GO Biological Processes	GO:0032271	regulation of protein polymerization	-3.47816	-2.594	12/173	ADD1,HCLS1,SPTA1,SPTAN1,SPTB,SPTBN1,SPTBN2,VIL1,IQGAP2,TRIOBP,LMOD1,LRRC16A
9_Member	GO Biological Processes	GO:0051016	barbed-end actin filament capping	-3.42012	-2.554	42477	ADD1,VIL1,TRIOBP,LRRC16A
9_Member	GO Biological Processes	GO:0032984	macromolecular complex disassembly	-3.06932	-2.263	20/427	ADD1,DYNC1H1,FLNA,SMARCC1,SPTA1,SPTAN1,SPTB,SPTBN1,SPTBN2,VIL1,EZR,ARHGEF2,NES,TRIOBP,SUN2,LMOD1,LIMA1,MAP1S,LRRC16A,CHMP7
9_Member	GO Biological Processes	GO:0043241	protein complex disassembly	-2.81754	-2.075	19/416	ADD1,DYNC1H1,FLNA,SMARCC1,SPTA1,SPTAN1,SPTB,SPTBN1,SPTBN2,VIL1,EZR,ARHGEF2,NES,TRIOBP,SUN2,LMOD1,LIMA1,LRRC16A,CHMP7
9_Member	GO Biological Processes	GO:0010639	negative regulation of organelle organization	-2.70075	-1.985	19/426	ADD1,PARP1,DYNC1H1,FLNA,LMNA,TACSTD2,SPTA1,SPTAN1,SPTB,SPTBN1,SPTBN2,VIL1,EZR,ARHGEF2,TRIOBP,SUN2,LMOD1,LIMA1,LRRC16A
9_Member	GO Biological Processes	GO:0051258	protein polymerization	-2.57361	-1.892	12/220	ADD1,HCLS1,SPTA1,SPTAN1,SPTB,SPTBN1,SPTBN2,VIL1,IQGAP2,TRIOBP,LMOD1,LRRC16A
9_Member	GO Biological Processes	GO:0043624	cellular protein complex disassembly	-2.38497	-1.741	17/389	ADD1,DYNC1H1,FLNA,SPTA1,SPTAN1,SPTB,SPTBN1,SPTBN2,VIL1,EZR,ARHGEF2,NES,TRIOBP,SUN2,LMOD1,LIMA1,LRRC16A
9_Member	GO Biological Processes	GO:1901881	positive regulation of protein depolymerization	-2.14802	-1.57	42448	VIL1,NES,LRRC16A
10_Summary	GO Biological Processes	GO:0030198	extracellular matrix organization	-9.02314	-7.021	30/384	ACTN1,AGT,COL4A2,COL15A1,VCAN,CST3,FAP,FBLN1,FN1,HSPG2,TNC,ITGA6,ITGA1,ITGAV,ITGB4,LAMA2,LAMA4,LAMB1,LAMC1,LTBP1,MUC5AC,MYH11,NFKB2,NID1,P4HB,PLEC,PRKCA,TIMP1,TNXB,POSTN,ANPEP,ENO2,FLNA,FUCA1,NT5E,QSOX1,THBS2,TPM1,FERMT2,CD9,SFN,YWHAZ,ASPN,TINAGL1,FRAS1,VWA2
10_Member	GO Biological Processes	GO:0030198	extracellular matrix organization	-9.02314	-7.021	30/384	ACTN1,AGT,COL4A2,COL15A1,VCAN,CST3,FAP,FBLN1,FN1,HSPG2,TNC,ITGA6,ITGA1,ITGAV,ITGB4,LAMA2,LAMA4,LAMB1,LAMC1,LTBP1,MUC5AC,MYH11,NFKB2,NID1,P4HB,PLEC,PRKCA,TIMP1,TNXB,POSTN
10_Member	GO Biological Processes	GO:0043062	extracellular structure organization	-8.99637	-7.015	30/385	ACTN1,AGT,COL4A2,COL15A1,VCAN,CST3,FAP,FBLN1,FN1,HSPG2,TNC,ITGA6,ITGA1,ITGAV,ITGB4,LAMA2,LAMA4,LAMB1,LAMC1,LTBP1,MUC5AC,MYH11,NFKB2,NID1,P4HB,PLEC,PRKCA,TIMP1,TNXB,POSTN
10_Member	Hallmark Gene Sets	M5930	HALLMARK EPITHELIAL MESENCHYMAL TRANSITION	-7.9756	-6.232	20/200	ANPEP,COL4A2,VCAN,ENO2,FAP,FBLN1,FLNA,FN1,FUCA1,TNC,ITGAV,LAMA2,LAMC1,NT5E,QSOX1,THBS2,TIMP1,TPM1,POSTN,FERMT2
10_Member	Canonical Pathways	M239	PID A6B1 A6B4 INTEGRIN PATHWAY	-7.46859	-5.778	10/46	CD9,SFN,ITGA6,ITGB4,LAMA2,LAMA4,LAMB1,LAMC1,PRKCA,YWHAZ
10_Member	Canonical Pathways	M18	PID INTEGRIN1 PATHWAY	-6.89047	-5.274	11/66	FN1,TNC,ITGA6,ITGA1,ITGAV,LAMA2,LAMA4,LAMB1,LAMC1,NID1,THBS2
10_Member	Canonical Pathways	M5887	NABA BASEMENT MEMBRANES	-5.79086	-4.359	8/40	COL4A2,COL15A1,HSPG2,LAMA2,LAMA4,LAMB1,LAMC1,NID1
10_Member	Canonical Pathways	M158	PID INTEGRIN4 PATHWAY	-5.76036	-4.334	42501	ITGA6,ITGB4,LAMA2,LAMB1,LAMC1
10_Member	Canonical Pathways	M5884	NABA CORE MATRISOME	-5.72364	-4.303	20/275	COL4A2,COL15A1,VCAN,FBLN1,FN1,HSPG2,TNC,LAMA2,LAMA4,LAMB1,LAMC1,LTBP1,NID1,THBS2,TNXB,POSTN,ASPN,TINAGL1,FRAS1,VWA2
10_Member	Canonical Pathways	M3008	NABA ECM GLYCOPROTEINS	-4.69944	-3.557	15/196	FBLN1,FN1,TNC,LAMA2,LAMA4,LAMB1,LAMC1,LTBP1,NID1,THBS2,TNXB,POSTN,TINAGL1,FRAS1,VWA2
10_Member	Canonical Pathways	M53	PID INTEGRIN3 PATHWAY	-3.56149	-2.658	6/43	FN1,TNC,ITGAV,LAMA4,LAMB1,LAMC1
10_Member	GO Biological Processes	GO:0022617	extracellular matrix disassembly	-3.21055	-2.384	10/135	COL4A2,COL15A1,CST3,FAP,FN1,HSPG2,LAMB1,LAMC1,NID1,TIMP1
11_Summary	GO Biological Processes	GO:0031589	cell-substrate adhesion	-8.05689	-6.277	25/304	ACTN1,CTNNB1,FBLN1,FLNA,FN1,GSK3B,ITGA6,ITGA1,ITGAV,ITGB4,LAMB1,LAMC1,TACSTD2,NID1,TNXB,UTRN,AGR2,SORBS1,POSTN,FERMT2,TRIOBP,LRRC16A,RCC2,SRCIN1,VWA2,ADK,ATP5B,FOXA2,TNC,LAMA2,LAMA4,LMO7,PNP,PAK1,PODXL,PRKCA,SPTA1,TPM1,AP3B1,PDE5A,AP3D1,MIA3,AGT,C3,COL4A2,CRABP2,CST3,GPC4,ARHGAP35,GTF2I,HEXB,MAP1B,MSN,NOS3,POR,THBS2,VIL1,EZR,XDH,GDF15,SEMA4B,KIF13B,NEDD4L,DKK4,ASPN,SHTN1,PBLD,SOX17
11_Member	GO Biological Processes	GO:0031589	cell-substrate adhesion	-8.05689	-6.277	25/304	ACTN1,CTNNB1,FBLN1,FLNA,FN1,GSK3B,ITGA6,ITGA1,ITGAV,ITGB4,LAMB1,LAMC1,TACSTD2,NID1,TNXB,UTRN,AGR2,SORBS1,POSTN,FERMT2,TRIOBP,LRRC16A,RCC2,SRCIN1,VWA2
11_Member	GO Biological Processes	GO:0034446	substrate adhesion-dependent cell spreading	-7.89744	-6.165	13/80	FBLN1,FLNA,FN1,ITGAV,LAMB1,LAMC1,TACSTD2,POSTN,FERMT2,TRIOBP,LRRC16A,RCC2,SRCIN1
11_Member	GO Biological Processes	GO:0007160	cell-matrix adhesion	-5.38726	-4.072	16/194	ACTN1,CTNNB1,FN1,GSK3B,ITGA6,ITGA1,ITGAV,ITGB4,NID1,TNXB,UTRN,SORBS1,POSTN,FERMT2,RCC2,VWA2
11_Member	GO Biological Processes	GO:0030155	regulation of cell adhesion	-5.33703	-4.031	32/626	ADK,ATP5B,CTNNB1,FBLN1,FLNA,FN1,GSK3B,FOXA2,TNC,ITGA6,ITGAV,LAMA2,LAMA4,LMO7,TACSTD2,NID1,PNP,PAK1,PODXL,PRKCA,SPTA1,TPM1,UTRN,AP3B1,PDE5A,AP3D1,AGR2,POSTN,TRIOBP,LRRC16A,RCC2,MIA3
11_Member	GO Biological Processes	GO:0022603	regulation of anatomical structure morphogenesis	-5.28889	-4.002	42/944	AGT,C3,COL4A2,CRABP2,CST3,CTNNB1,FBLN1,GPC4,FLNA,FN1,ARHGAP35,GSK3B,GTF2I,HEXB,FOXA2,TACSTD2,MAP1B,MSN,NOS3,POR,PRKCA,SPTA1,THBS2,TPM1,VIL1,EZR,XDH,GDF15,SEMA4B,POSTN,FERMT2,TRIOBP,KIF13B,NEDD4L,DKK4,ASPN,LRRC16A,RCC2,SHTN1,PBLD,SOX17,SRCIN1
11_Member	GO Biological Processes	GO:1900024	regulation of substrate adhesion-dependent cell spreading	-4.516	-3.417	7/43	FBLN1,FLNA,TACSTD2,POSTN,TRIOBP,LRRC16A,RCC2
11_Member	GO Biological Processes	GO:0022604	regulation of cell morphogenesis	-4.46521	-3.382	27/537	CRABP2,CTNNB1,FBLN1,FLNA,FN1,ARHGAP35,GSK3B,HEXB,FOXA2,TACSTD2,MAP1B,MSN,SPTA1,TPM1,VIL1,EZR,SEMA4B,POSTN,FERMT2,TRIOBP,KIF13B,NEDD4L,LRRC16A,RCC2,SHTN1,PBLD,SRCIN1
11_Member	GO Biological Processes	GO:0045785	positive regulation of cell adhesion	-4.28153	-3.23	21/373	ADK,FBLN1,FLNA,FN1,GSK3B,FOXA2,ITGA6,ITGAV,NID1,PNP,PAK1,PODXL,PRKCA,SPTA1,TPM1,UTRN,AP3B1,AP3D1,AGR2,TRIOBP,LRRC16A
11_Member	GO Biological Processes	GO:1900025	negative regulation of substrate adhesion-dependent cell spreading	-3.91317	-2.943	42473	FBLN1,TACSTD2,POSTN,RCC2
11_Member	GO Biological Processes	GO:0010811	positive regulation of cell-substrate adhesion	-3.59337	-2.683	9/99	FBLN1,FLNA,FN1,GSK3B,NID1,UTRN,AGR2,TRIOBP,LRRC16A
11_Member	GO Biological Processes	GO:0010810	regulation of cell-substrate adhesion	-3.47816	-2.594	12/173	FBLN1,FLNA,FN1,GSK3B,TACSTD2,NID1,UTRN,AGR2,POSTN,TRIOBP,LRRC16A,RCC2
11_Member	GO Biological Processes	GO:0010769	regulation of cell morphogenesis involved in differentiation	-3.47436	-2.591	18/337	CRABP2,CTNNB1,FBLN1,FLNA,FN1,GSK3B,FOXA2,TACSTD2,MAP1B,SEMA4B,POSTN,TRIOBP,KIF13B,LRRC16A,RCC2,SHTN1,PBLD,SRCIN1
11_Member	GO Biological Processes	GO:0010771	negative regulation of cell morphogenesis involved in differentiation	-3.08634	-2.277	9/116	CTNNB1,FBLN1,GSK3B,FOXA2,TACSTD2,SEMA4B,POSTN,RCC2,PBLD
12_Summary	GO Biological Processes	GO:0006732	coenzyme metabolic process	-8.02821	-6.269	25/305	ACACA,ACLY,AHCY,CBR3,ENTPD5,SARDH,ENO2,GART,HMGCL,HSD17B4,IDH1,IDH3B,PNP,PDHA1,PDHB,PFKL,PGD,GGH,TP53I3,GPD1L,NNT,MTHFD1L,DERA,ACSL5,PPCS,HPX,SPTA1,ACO1,ACOX1,ATP5A1,ATP5B,GAA,GBAS,GBE1,GSK3B,PGM5,PRKCA,PYGB,UQCRC1,UQCRC2,SLC25A13,SORBS1,ME3,UQCRQ,ACADM,HSPA9,ALDH6A1,POR,AIFM1,PMPCA
12_Member	GO Biological Processes	GO:0006732	coenzyme metabolic process	-8.02821	-6.269	25/305	ACACA,ACLY,AHCY,CBR3,ENTPD5,SARDH,ENO2,GART,HMGCL,HSD17B4,IDH1,IDH3B,PNP,PDHA1,PDHB,PFKL,PGD,GGH,TP53I3,GPD1L,NNT,MTHFD1L,DERA,ACSL5,PPCS
12_Member	GO Biological Processes	GO:0051186	cofactor metabolic process	-7.82617	-6.104	27/359	ACACA,ACLY,AHCY,CBR3,ENTPD5,SARDH,ENO2,GART,HMGCL,HPX,HSD17B4,IDH1,IDH3B,PNP,PDHA1,PDHB,PFKL,PGD,SPTA1,GGH,TP53I3,GPD1L,NNT,MTHFD1L,DERA,ACSL5,PPCS
12_Member	GO Biological Processes	GO:0006091	generation of precursor metabolites and energy	-5.65955	-4.249	27/461	ACACA,ACLY,ACO1,ACOX1,ATP5A1,ATP5B,ENTPD5,ENO2,GAA,GBAS,GBE1,GSK3B,IDH1,IDH3B,PDHA1,PDHB,PFKL,PGM5,PRKCA,PYGB,UQCRC1,UQCRC2,SLC25A13,SORBS1,ME3,NNT,UQCRQ
12_Member	GO Biological Processes	GO:0019362	pyridine nucleotide metabolic process	-5.54685	-4.191	13/126	ENTPD5,ENO2,IDH1,IDH3B,PNP,PDHA1,PDHB,PFKL,PGD,TP53I3,GPD1L,NNT,DERA
12_Member	GO Biological Processes	GO:0046496	nicotinamide nucleotide metabolic process	-5.54685	-4.191	13/126	ENTPD5,ENO2,IDH1,IDH3B,PNP,PDHA1,PDHB,PFKL,PGD,TP53I3,GPD1L,NNT,DERA
12_Member	GO Biological Processes	GO:0009060	aerobic respiration	-5.34614	-4.035	9/60	ACO1,IDH1,IDH3B,PDHA1,PDHB,UQCRC1,UQCRC2,ME3,NNT
12_Member	GO Biological Processes	GO:0072524	pyridine-containing compound metabolic process	-5.32101	-4.027	13/132	ENTPD5,ENO2,IDH1,IDH3B,PNP,PDHA1,PDHB,PFKL,PGD,TP53I3,GPD1L,NNT,DERA
12_Member	GO Biological Processes	GO:0006101	citrate metabolic process	-5.31419	-4.024	7/33	ACLY,ACO1,IDH1,IDH3B,PDHA1,PDHB,NNT
12_Member	Hallmark Gene Sets	M5936	HALLMARK OXIDATIVE PHOSPHORYLATION	-5.21738	-3.954	16/200	ACADM,ATP5A1,ATP5B,HSPA9,IDH1,IDH3B,ALDH6A1,PDHA1,PDHB,POR,UQCRC1,UQCRC2,AIFM1,PMPCA,NNT,UQCRQ
12_Member	GO Biological Processes	GO:0006733	oxidoreduction coenzyme metabolic process	-5.07366	-3.836	13/139	ENTPD5,ENO2,IDH1,IDH3B,PNP,PDHA1,PDHB,PFKL,PGD,TP53I3,GPD1L,NNT,DERA
12_Member	GO Biological Processes	GO:0072350	tricarboxylic acid metabolic process	-4.96395	-3.751	7/37	ACLY,ACO1,IDH1,IDH3B,PDHA1,PDHB,NNT
12_Member	GO Biological Processes	GO:0015980	energy derivation by oxidation of organic compounds	-4.78308	-3.621	22/372	ACACA,ACLY,ACO1,ATP5A1,ATP5B,GAA,GBE1,GSK3B,IDH1,IDH3B,PDHA1,PDHB,PGM5,PRKCA,PYGB,UQCRC1,UQCRC2,SLC25A13,SORBS1,ME3,NNT,UQCRQ
12_Member	GO Biological Processes	GO:0006099	tricarboxylic acid cycle	-4.56107	-3.449	42550	ACO1,IDH1,IDH3B,PDHA1,PDHB,NNT
12_Member	GO Biological Processes	GO:0045333	cellular respiration	-3.64013	-2.725	13/191	ACO1,ATP5A1,ATP5B,IDH1,IDH3B,PDHA1,PDHB,UQCRC1,UQCRC2,SLC25A13,ME3,NNT,UQCRQ
12_Member	GO Biological Processes	GO:0006734	NADH metabolic process	-2.08056	-1.527	4/38	ENO2,IDH3B,PFKL,GPD1L
12_Member	GO Biological Processes	GO:0019674	NAD metabolic process	-2.02719	-1.487	5/61	ENO2,IDH3B,PNP,PFKL,GPD1L
13_Summary	GO Biological Processes	GO:1901136	carbohydrate derivative catabolic process	-7.16472	-5.504	18/182	AHCY,VCAN,CST3,GPC4,FUCA1,GALT,GBA,GUSB,HEXA,HEXB,HSPG2,NAGLU,PNP,NT5E,SGSH,PDE5A,GPD1L,DERA,UGDH,PAPSS2,SLC35B2,CTNNB1,CANT1
13_Member	GO Biological Processes	GO:1901136	carbohydrate derivative catabolic process	-7.16472	-5.504	18/182	AHCY,VCAN,CST3,GPC4,FUCA1,GALT,GBA,GUSB,HEXA,HEXB,HSPG2,NAGLU,PNP,NT5E,SGSH,PDE5A,GPD1L,DERA
13_Member	GO Biological Processes	GO:0006027	glycosaminoglycan catabolic process	-5.28494	-4.002	9/61	VCAN,GPC4,FUCA1,GUSB,HEXA,HEXB,HSPG2,NAGLU,SGSH
13_Member	GO Biological Processes	GO:0006026	aminoglycan catabolic process	-4.88821	-3.701	9/68	VCAN,GPC4,FUCA1,GUSB,HEXA,HEXB,HSPG2,NAGLU,SGSH
13_Member	GO Biological Processes	GO:0030203	glycosaminoglycan metabolic process	-3.57131	-2.664	12/169	VCAN,GPC4,FUCA1,GUSB,HEXA,HEXB,HSPG2,NAGLU,SGSH,UGDH,PAPSS2,SLC35B2
13_Member	GO Biological Processes	GO:0006022	aminoglycan metabolic process	-3.36587	-2.512	12/178	VCAN,GPC4,FUCA1,GUSB,HEXA,HEXB,HSPG2,NAGLU,SGSH,UGDH,PAPSS2,SLC35B2
13_Member	GO Biological Processes	GO:0006029	proteoglycan metabolic process	-2.97313	-2.186	8/97	VCAN,CTNNB1,GPC4,HEXA,HEXB,HSPG2,SGSH,CANT1
13_Member	GO Biological Processes	GO:0030207	chondroitin sulfate catabolic process	-2.53916	-1.863	42443	VCAN,HEXA,HEXB
13_Member	GO Biological Processes	GO:0030214	hyaluronan catabolic process	-2.44908	-1.791	42444	GUSB,HEXA,HEXB
13_Member	GO Biological Processes	GO:0030204	chondroitin sulfate metabolic process	-2.14999	-1.57	5/57	VCAN,GPC4,HEXA,HEXB,HSPG2
13_Member	GO Biological Processes	GO:0050654	chondroitin sulfate proteoglycan metabolic process	-2.08726	-1.528	5/59	VCAN,GPC4,HEXA,HEXB,HSPG2
14_Summary	GO Biological Processes	GO:0006081	cellular aldehyde metabolic process	-7.1472	-5.495	13/92	ADH5,ALDH1A1,ALDH9A1,ALDH3A2,AMT,IDH1,PDHA1,PDHB,PGD,TKFC,DERA,RDH11,RDH10,APOB,CRABP2,GPC4,HMGCS2,HSPG2,GGPS1,AGT,ANPEP,CRYM,CYP11A1,CYP17A1,HSD17B4,POR,HADH,FOXA2,OXCT1,PFKL,PRKCA,HNF1A,FAM3D
14_Member	GO Biological Processes	GO:0006081	cellular aldehyde metabolic process	-7.1472	-5.495	13/92	ADH5,ALDH1A1,ALDH9A1,ALDH3A2,AMT,IDH1,PDHA1,PDHB,PGD,TKFC,DERA,RDH11,RDH10
14_Member	GO Biological Processes	GO:0006720	isoprenoid metabolic process	-4.10772	-3.078	11/126	ADH5,ALDH1A1,ALDH3A2,APOB,CRABP2,GPC4,HMGCS2,HSPG2,GGPS1,RDH11,RDH10
14_Member	GO Biological Processes	GO:0006721	terpenoid metabolic process	-4.10186	-3.075	10/105	ADH5,ALDH1A1,ALDH3A2,APOB,CRABP2,GPC4,HSPG2,GGPS1,RDH11,RDH10
14_Member	GO Biological Processes	GO:0016101	diterpenoid metabolic process	-3.76452	-2.815	9/94	ADH5,ALDH1A1,ALDH3A2,APOB,CRABP2,GPC4,HSPG2,RDH11,RDH10
14_Member	GO Biological Processes	GO:0042445	hormone metabolic process	-3.30061	-2.453	12/181	AGT,ALDH1A1,ALDH9A1,ANPEP,CRABP2,CRYM,CYP11A1,CYP17A1,HSD17B4,POR,RDH11,RDH10
14_Member	GO Biological Processes	GO:0001523	retinoid metabolic process	-3.28684	-2.446	8/87	ADH5,ALDH1A1,APOB,CRABP2,GPC4,HSPG2,RDH11,RDH10
14_Member	GO Biological Processes	GO:0034308	primary alcohol metabolic process	-2.68379	-1.973	5/43	ADH5,ALDH1A1,ALDH3A2,RDH11,RDH10
14_Member	GO Biological Processes	GO:0034754	cellular hormone metabolic process	-2.1756	-1.588	7/104	ALDH1A1,CRABP2,CYP11A1,CYP17A1,HSD17B4,RDH11,RDH10
14_Member	GO Biological Processes	GO:0010817	regulation of hormone levels	-2.06437	-1.515	19/489	AGT,ALDH1A1,ALDH9A1,ANPEP,CRABP2,CRYM,CYP11A1,CYP17A1,HADH,FOXA2,HSD17B4,OXCT1,PFKL,POR,PRKCA,HNF1A,RDH11,FAM3D,RDH10
15_Summary	GO Biological Processes	GO:0050878	regulation of body fluid levels	-7.11519	-5.473	39/715	ACTN1,APOB,ATP2B4,C3,CD9,CD40LG,CEL,CSRP1,F9,FAP,FBLN1,FLNA,FN1,GBA,GLG1,SFN,GP1BB,FOXA2,HSD11B2,ITGA6,ITGA1,ITGAV,KRT16,NOS3,SERPINA1,PLA2G4A,PRKCA,TIMP1,UMPS,VAV2,WFS1,XDH,YWHAZ,AP3B1,PDE5A,PAPSS2,AGR2,STK39,LRRC16A,TNC,PAK1,TPM1,VIL1,DYSF,POSTN,SCRIB,MIA3
15_Member	GO Biological Processes	GO:0050878	regulation of body fluid levels	-7.11519	-5.473	39/715	ACTN1,APOB,ATP2B4,C3,CD9,CD40LG,CEL,CSRP1,F9,FAP,FBLN1,FLNA,FN1,GBA,GLG1,SFN,GP1BB,FOXA2,HSD11B2,ITGA6,ITGA1,ITGAV,KRT16,NOS3,SERPINA1,PLA2G4A,PRKCA,TIMP1,UMPS,VAV2,WFS1,XDH,YWHAZ,AP3B1,PDE5A,PAPSS2,AGR2,STK39,LRRC16A
15_Member	GO Biological Processes	GO:0042060	wound healing	-5.97332	-4.507	37/732	ACTN1,APOB,ATP2B4,C3,CD9,CD40LG,CSRP1,F9,FAP,FBLN1,FLNA,FN1,GLG1,GP1BB,FOXA2,TNC,ITGA6,ITGA1,ITGAV,NOS3,PAK1,SERPINA1,PLA2G4A,PRKCA,TIMP1,TPM1,VAV2,VIL1,YWHAZ,DYSF,AP3B1,PDE5A,PAPSS2,POSTN,SCRIB,LRRC16A,MIA3
15_Member	GO Biological Processes	GO:0007596	blood coagulation	-4.95009	-3.74	29/563	ACTN1,APOB,ATP2B4,C3,CD9,CD40LG,CSRP1,F9,FAP,FBLN1,FLNA,FN1,GLG1,GP1BB,FOXA2,ITGA6,ITGA1,ITGAV,NOS3,SERPINA1,PLA2G4A,PRKCA,TIMP1,VAV2,YWHAZ,AP3B1,PDE5A,PAPSS2,LRRC16A
15_Member	GO Biological Processes	GO:0050817	coagulation	-4.89253	-3.702	29/567	ACTN1,APOB,ATP2B4,C3,CD9,CD40LG,CSRP1,F9,FAP,FBLN1,FLNA,FN1,GLG1,GP1BB,FOXA2,ITGA6,ITGA1,ITGAV,NOS3,SERPINA1,PLA2G4A,PRKCA,TIMP1,VAV2,YWHAZ,AP3B1,PDE5A,PAPSS2,LRRC16A
15_Member	GO Biological Processes	GO:0007599	hemostasis	-4.87824	-3.697	29/568	ACTN1,APOB,ATP2B4,C3,CD9,CD40LG,CSRP1,F9,FAP,FBLN1,FLNA,FN1,GLG1,GP1BB,FOXA2,ITGA6,ITGA1,ITGAV,NOS3,SERPINA1,PLA2G4A,PRKCA,TIMP1,VAV2,YWHAZ,AP3B1,PDE5A,PAPSS2,LRRC16A
15_Member	GO Biological Processes	GO:0030168	platelet activation	-2.92305	-2.146	14/256	ACTN1,CD9,CD40LG,CSRP1,FLNA,FN1,GP1BB,NOS3,SERPINA1,PLA2G4A,PRKCA,TIMP1,VAV2,YWHAZ
16_Summary	GO Biological Processes	GO:1901615	organic hydroxy compound metabolic process	-6.75521	-5.156	32/538	ACADM,ACLY,ADH5,ALDH1A1,ALDH9A1,ALDH3A2,APOB,CEL,CRAT,CRYM,CYP11A1,CYP17A1,DHCR7,EPHX2,GBA,HMGCS2,HSD17B4,MAOA,PLA2G4A,PLCB4,POR,SORD,ABCC3,GGPS1,ERLIN2,TKFC,RDH11,CYB5R1,LPCAT2,TMLHE,PLBD1,RDH10,ACACA,C3,HEXB,HSD11B2,IDH1,NT5E,ABCD3,RNPEP,ACSM3,SORBS1,GPD1L,ACSL5,ST6GALNAC1,PTGES2,AGT,FABP1,PDHA1,PDHB,VAV2,GOLM1
16_Member	GO Biological Processes	GO:1901615	organic hydroxy compound metabolic process	-6.75521	-5.156	32/538	ACADM,ACLY,ADH5,ALDH1A1,ALDH9A1,ALDH3A2,APOB,CEL,CRAT,CRYM,CYP11A1,CYP17A1,DHCR7,EPHX2,GBA,HMGCS2,HSD17B4,MAOA,PLA2G4A,PLCB4,POR,SORD,ABCC3,GGPS1,ERLIN2,TKFC,RDH11,CYB5R1,LPCAT2,TMLHE,PLBD1,RDH10
16_Member	GO Biological Processes	GO:0006066	alcohol metabolic process	-5.63296	-4.235	24/381	ACLY,ADH5,ALDH1A1,ALDH3A2,APOB,CEL,CYP11A1,CYP17A1,DHCR7,EPHX2,GBA,HMGCS2,PLA2G4A,PLCB4,POR,SORD,GGPS1,ERLIN2,TKFC,RDH11,CYB5R1,LPCAT2,PLBD1,RDH10
16_Member	GO Biological Processes	GO:0016126	sterol biosynthetic process	-4.77224	-3.613	8/54	ACLY,APOB,DHCR7,HMGCS2,POR,GGPS1,ERLIN2,CYB5R1
16_Member	GO Biological Processes	GO:0008610	lipid biosynthetic process	-4.72837	-3.581	31/640	ACACA,ACLY,ALDH3A2,APOB,C3,CYP11A1,CYP17A1,DHCR7,GBA,HEXB,HMGCS2,HSD11B2,HSD17B4,IDH1,NT5E,PLA2G4A,POR,ABCD3,RNPEP,ACSM3,GGPS1,SORBS1,ERLIN2,GPD1L,ACSL5,CYB5R1,LPCAT2,ST6GALNAC1,PLBD1,PTGES2,RDH10
16_Member	GO Biological Processes	GO:0016125	sterol metabolic process	-4.57151	-3.454	12/133	ACLY,APOB,CEL,CYP11A1,CYP17A1,DHCR7,EPHX2,HMGCS2,POR,GGPS1,ERLIN2,CYB5R1
16_Member	GO Biological Processes	GO:1902653	secondary alcohol biosynthetic process	-4.13769	-3.104	7/49	ACLY,APOB,DHCR7,HMGCS2,POR,GGPS1,ERLIN2
16_Member	GO Biological Processes	GO:0006695	cholesterol biosynthetic process	-4.13769	-3.104	7/49	ACLY,APOB,DHCR7,HMGCS2,POR,GGPS1,ERLIN2
16_Member	GO Biological Processes	GO:0090181	regulation of cholesterol metabolic process	-4.0882	-3.072	42512	APOB,DHCR7,EPHX2,POR,ERLIN2
16_Member	GO Biological Processes	GO:0006694	steroid biosynthetic process	-4.03132	-3.029	12/151	ACLY,APOB,CYP11A1,CYP17A1,DHCR7,HMGCS2,HSD11B2,HSD17B4,POR,GGPS1,ERLIN2,CYB5R1
16_Member	GO Biological Processes	GO:1901617	organic hydroxy compound biosynthetic process	-3.98942	-3	15/226	ACADM,ACLY,ALDH9A1,APOB,DHCR7,GBA,HMGCS2,HSD17B4,PLA2G4A,POR,GGPS1,ERLIN2,CYB5R1,LPCAT2,TMLHE
16_Member	GO Biological Processes	GO:0019216	regulation of lipid metabolic process	-3.92793	-2.952	17/282	AGT,APOB,C3,CYP17A1,DHCR7,EPHX2,FABP1,IDH1,NT5E,PDHA1,PDHB,PLA2G4A,POR,VAV2,SORBS1,ERLIN2,GOLM1
16_Member	GO Biological Processes	GO:0045540	regulation of cholesterol biosynthetic process	-3.91317	-2.943	42473	APOB,DHCR7,POR,ERLIN2
16_Member	GO Biological Processes	GO:0008203	cholesterol metabolic process	-3.64902	-2.728	10/119	ACLY,APOB,CEL,CYP11A1,DHCR7,EPHX2,HMGCS2,POR,GGPS1,ERLIN2
16_Member	GO Biological Processes	GO:1902652	secondary alcohol metabolic process	-3.56101	-2.658	10/122	ACLY,APOB,CEL,CYP11A1,DHCR7,EPHX2,HMGCS2,POR,GGPS1,ERLIN2
16_Member	GO Biological Processes	GO:0008202	steroid metabolic process	-3.4188	-2.554	16/283	ACLY,AGT,APOB,CEL,CYP11A1,CYP17A1,DHCR7,EPHX2,HMGCS2,HSD11B2,HSD17B4,POR,ABCC3,GGPS1,ERLIN2,CYB5R1
16_Member	GO Biological Processes	GO:0046165	alcohol biosynthetic process	-3.41461	-2.552	11/151	ACLY,APOB,DHCR7,GBA,HMGCS2,PLA2G4A,POR,GGPS1,ERLIN2,CYB5R1,LPCAT2
16_Member	GO Biological Processes	GO:0046890	regulation of lipid biosynthetic process	-3.39333	-2.535	10/128	APOB,C3,CYP17A1,DHCR7,IDH1,NT5E,PLA2G4A,POR,SORBS1,ERLIN2
16_Member	GO Biological Processes	GO:0019218	regulation of steroid metabolic process	-3.01348	-2.217	7/74	AGT,APOB,CYP17A1,DHCR7,EPHX2,POR,ERLIN2
16_Member	GO Biological Processes	GO:0050810	regulation of steroid biosynthetic process	-2.43187	-1.777	5/49	APOB,CYP17A1,DHCR7,POR,ERLIN2
16_Member	GO Biological Processes	GO:0045834	positive regulation of lipid metabolic process	-2.22301	-1.622	8/128	AGT,CYP17A1,FABP1,NT5E,PLA2G4A,POR,VAV2,SORBS1
17_Summary	GO Biological Processes	GO:0005996	monosaccharide metabolic process	-6.67214	-5.081	23/309	SLC25A10,ENO2,FUCA1,GAA,GALT,GBE1,GSK3B,FOXA2,MAN2A1,PCK2,PDHA1,PDHB,PFKL,PGD,PGM5,PYGB,SORD,UGDH,SLC25A13,SORBS1,TKFC,CRYL1,PGM2L1,ENTPD5,HEXB,DERA,IDH1,TMEM59,GNE,ST6GALNAC1
17_Member	GO Biological Processes	GO:0005996	monosaccharide metabolic process	-6.67214	-5.081	23/309	SLC25A10,ENO2,FUCA1,GAA,GALT,GBE1,GSK3B,FOXA2,MAN2A1,PCK2,PDHA1,PDHB,PFKL,PGD,PGM5,PYGB,SORD,UGDH,SLC25A13,SORBS1,TKFC,CRYL1,PGM2L1
17_Member	GO Biological Processes	GO:0019318	hexose metabolic process	-6.05022	-4.563	20/262	SLC25A10,ENO2,FUCA1,GAA,GALT,GBE1,GSK3B,FOXA2,MAN2A1,PCK2,PDHA1,PDHB,PFKL,PGM5,PYGB,SORD,SLC25A13,SORBS1,TKFC,PGM2L1
17_Member	GO Biological Processes	GO:0006006	glucose metabolic process	-4.55427	-3.445	16/226	SLC25A10,ENO2,GAA,GBE1,GSK3B,FOXA2,PCK2,PDHA1,PDHB,PFKL,PGM5,PYGB,SORD,SLC25A13,SORBS1,PGM2L1
17_Member	GO Biological Processes	GO:0016052	carbohydrate catabolic process	-4.26027	-3.211	12/143	ENTPD5,ENO2,GAA,GALT,HEXB,PFKL,PGM5,PYGB,SORD,TKFC,DERA,CRYL1
17_Member	GO Biological Processes	GO:0044724	single-organism carbohydrate catabolic process	-3.83852	-2.874	11/135	ENTPD5,ENO2,GAA,GALT,HEXB,PFKL,PGM5,PYGB,SORD,TKFC,CRYL1
17_Member	GO Biological Processes	GO:0046365	monosaccharide catabolic process	-3.57172	-2.664	7/60	ENO2,GALT,PFKL,PGM5,SORD,TKFC,CRYL1
17_Member	GO Biological Processes	GO:0044262	cellular carbohydrate metabolic process	-2.50692	-1.838	14/284	ENTPD5,GAA,GBE1,GSK3B,FOXA2,IDH1,PGD,PGM5,PYGB,SORD,TMEM59,GNE,SORBS1,TKFC
17_Member	GO Biological Processes	GO:0016051	carbohydrate biosynthetic process	-2.43026	-1.777	11/200	SLC25A10,ENO2,GBE1,GSK3B,PCK2,PGD,PGM5,SORD,SLC25A13,SORBS1,ST6GALNAC1
17_Member	GO Biological Processes	GO:0019320	hexose catabolic process	-2.39359	-1.746	5/50	ENO2,GALT,PFKL,PGM5,TKFC
17_Member	GO Biological Processes	GO:0005977	glycogen metabolic process	-2.12742	-1.554	6/81	GAA,GBE1,GSK3B,PGM5,PYGB,SORBS1
17_Member	GO Biological Processes	GO:0044042	glucan metabolic process	-2.10204	-1.539	6/82	GAA,GBE1,GSK3B,PGM5,PYGB,SORBS1
17_Member	GO Biological Processes	GO:0006073	cellular glucan metabolic process	-2.10204	-1.539	6/82	GAA,GBE1,GSK3B,PGM5,PYGB,SORBS1
18_Summary	GO Biological Processes	GO:0003012	muscle system process	-6.65276	-5.069	26/384	ADK,PARP1,AGT,ATP2B4,DES,DSG2,GAA,GSK3B,GTF2I,ITGA1,MYH11,NOS3,PKP2,PRKCA,MAP2K6,SMTN,TPM1,UTRN,SLMAP,DYSF,SORBS2,PDE5A,SORBS1,GPD1L,NEDD4L,LMOD1,MYO1B,MYO6,VIL1,SYNE2,SUN2,FNBP1L,SHTN1,ADH5,ANPEP,CHGA,EPHX2,ARHGAP35,HSD11B2,RNPEP,ACSM3,POSTN,STK39,TRPM4,ANK3
18_Member	GO Biological Processes	GO:0003012	muscle system process	-6.65276	-5.069	26/384	ADK,PARP1,AGT,ATP2B4,DES,DSG2,GAA,GSK3B,GTF2I,ITGA1,MYH11,NOS3,PKP2,PRKCA,MAP2K6,SMTN,TPM1,UTRN,SLMAP,DYSF,SORBS2,PDE5A,SORBS1,GPD1L,NEDD4L,LMOD1
18_Member	GO Biological Processes	GO:0030048	actin filament-based movement	-6.26884	-4.737	13/109	DES,DSG2,MYO1B,MYO6,PKP2,TPM1,VIL1,GPD1L,SYNE2,NEDD4L,SUN2,FNBP1L,SHTN1
18_Member	GO Biological Processes	GO:0008015	blood circulation	-3.81935	-2.858	24/493	ADH5,AGT,ANPEP,ATP2B4,CHGA,DES,DSG2,EPHX2,GAA,ARHGAP35,HSD11B2,ITGA1,NOS3,PKP2,MAP2K6,RNPEP,ACSM3,TPM1,PDE5A,POSTN,GPD1L,NEDD4L,STK39,TRPM4
18_Member	GO Biological Processes	GO:0003013	circulatory system process	-3.77992	-2.825	24/496	ADH5,AGT,ANPEP,ATP2B4,CHGA,DES,DSG2,EPHX2,GAA,ARHGAP35,HSD11B2,ITGA1,NOS3,PKP2,MAP2K6,RNPEP,ACSM3,TPM1,PDE5A,POSTN,GPD1L,NEDD4L,STK39,TRPM4
18_Member	GO Biological Processes	GO:0006936	muscle contraction	-3.74752	-2.806	18/320	AGT,DES,DSG2,GAA,ITGA1,MYH11,PKP2,MAP2K6,SMTN,TPM1,UTRN,SLMAP,DYSF,PDE5A,SORBS1,GPD1L,NEDD4L,LMOD1
18_Member	GO Biological Processes	GO:0070252	actin-mediated cell contraction	-3.188	-2.367	8/90	DES,DSG2,PKP2,TPM1,VIL1,GPD1L,NEDD4L,SHTN1
18_Member	GO Biological Processes	GO:0002934	desmosome organization	-3.14172	-2.324	42438	DSG2,PKP2,PRKCA
18_Member	GO Biological Processes	GO:0060047	heart contraction	-2.98832	-2.198	14/252	AGT,ATP2B4,CHGA,DES,DSG2,GAA,NOS3,PKP2,MAP2K6,TPM1,PDE5A,GPD1L,NEDD4L,TRPM4
18_Member	GO Biological Processes	GO:0003015	heart process	-2.95549	-2.172	14/254	AGT,ATP2B4,CHGA,DES,DSG2,GAA,NOS3,PKP2,MAP2K6,TPM1,PDE5A,GPD1L,NEDD4L,TRPM4
18_Member	GO Biological Processes	GO:0086005	ventricular cardiac muscle cell action potential	-2.89318	-2.124	42483	DSG2,PKP2,GPD1L,NEDD4L
18_Member	GO Biological Processes	GO:0060048	cardiac muscle contraction	-2.59912	-1.912	8/111	DSG2,GAA,PKP2,MAP2K6,TPM1,PDE5A,GPD1L,NEDD4L
18_Member	GO Biological Processes	GO:0086001	cardiac muscle cell action potential	-2.59526	-1.909	5/45	ANK3,DSG2,PKP2,GPD1L,NEDD4L
18_Member	GO Biological Processes	GO:0008016	regulation of heart contraction	-2.54155	-1.863	12/222	AGT,ATP2B4,CHGA,DES,DSG2,GAA,NOS3,PKP2,TPM1,PDE5A,GPD1L,TRPM4
18_Member	GO Biological Processes	GO:0086002	cardiac muscle cell action potential involved in contraction	-2.3497	-1.723	4/32	DSG2,PKP2,GPD1L,NEDD4L
18_Member	GO Biological Processes	GO:0098901	regulation of cardiac muscle cell action potential	-2.28822	-1.672	42446	ANK3,DSG2,PKP2
18_Member	GO Biological Processes	GO:0044057	regulation of system process	-2.21519	-1.619	20/507	ADK,PARP1,AGT,ANPEP,ATP2B4,CHGA,DES,DSG2,EPHX2,GAA,GSK3B,GTF2I,NOS3,PKP2,PRKCA,TPM1,PDE5A,GPD1L,STK39,TRPM4
19_Summary	GO Biological Processes	GO:0045104	intermediate filament cytoskeleton organization	-6.62632	-5.051	9/43	DES,KRT16,KRT18,PKP2,PRPH,INA,NES,SYNM,KRT20
19_Member	GO Biological Processes	GO:0045104	intermediate filament cytoskeleton organization	-6.62632	-5.051	9/43	DES,KRT16,KRT18,PKP2,PRPH,INA,NES,SYNM,KRT20
19_Member	GO Biological Processes	GO:0045103	intermediate filament-based process	-6.53508	-4.975	9/44	DES,KRT16,KRT18,PKP2,PRPH,INA,NES,SYNM,KRT20
19_Member	GO Biological Processes	GO:0045109	intermediate filament organization	-2.08423	-1.528	42449	DES,PKP2,KRT20
20_Summary	Hallmark Gene Sets	M5907	HALLMARK ESTROGEN RESPONSE LATE	-6.54414	-4.976	18/200	ALDH3A2,ATP2B4,CD9,CKB,DHCR7,SFN,HMGCS2,KRT19,PCP4,PGR,SERPINA1,MAPK13,SORD,UGDH,WFS1,PAPSS2,FARP1,AGR2,KRT18,LAD1,PODXL,ZNF185,CANT1,TUBB2B,MAST4
20_Member	Hallmark Gene Sets	M5907	HALLMARK ESTROGEN RESPONSE LATE	-6.54414	-4.976	18/200	ALDH3A2,ATP2B4,CD9,CKB,DHCR7,SFN,HMGCS2,KRT19,PCP4,PGR,SERPINA1,MAPK13,SORD,UGDH,WFS1,PAPSS2,FARP1,AGR2
20_Member	Hallmark Gene Sets	M5906	HALLMARK ESTROGEN RESPONSE EARLY	-4.00537	-3.006	14/200	DHCR7,SFN,KRT18,KRT19,LAD1,PGR,PODXL,WFS1,ZNF185,PAPSS2,FARP1,CANT1,TUBB2B,MAST4

## Sheet: Supplemental Table 4
Supplemental Table 4 - MSigDB Analysis
Marker Mean	Population Mean	p-value	MSigDB Set	Mean Difference	Collection	Subtype
0.271609	0.00245655	1.97657e-08	HALLMARK_INTERFERON_GAMMA_RESPONSE	0.269153	Hallmark	HGSC
0.38435	0.0032708	3.04989e-05	HALLMARK_INTERFERON_ALPHA_RESPONSE	0.381079	Hallmark	HGSC
0.285304	0.00474913	0.000815864	HALLMARK_MYC_TARGETS_V2	0.280555	Hallmark	HGSC
-0.292949	0.0119154	0.00153806	HALLMARK_XENOBIOTIC_METABOLISM	-0.304865	Hallmark	HGSC
-0.139993	0.00831522	0.0128227	HALLMARK_PEROXISOME	-0.148308	Hallmark	HGSC
-0.0319161	0.00759244	0.0151245	HALLMARK_ADIPOGENESIS	-0.0395085	Hallmark	HGSC
-0.146201	0.0094378	0.0227767	HALLMARK_COMPLEMENT	-0.155639	Hallmark	HGSC
0.221286	0.00258464	0.0254293	HALLMARK_E2F_TARGETS	0.218702	Hallmark	HGSC
-0.317215	0.0111297	0.0539203	HALLMARK_COAGULATION	-0.328345	Hallmark	HGSC
-0.0916946	0.0085461	0.0843607	HALLMARK_FATTY_ACID_METABOLISM	-0.100241	Hallmark	HGSC
0.154483	0.0041976	0.0936187	HALLMARK_G2M_CHECKPOINT	0.150285	Hallmark	HGSC
0.191894	0.00203339	0.107551	HALLMARK_OXIDATIVE_PHOSPHORYLATION	0.18986	Hallmark	HGSC
0.207837	0.00111457	0.178272	HALLMARK_MYC_TARGETS_V1	0.206723	Hallmark	HGSC
-0.111431	0.0078233	0.306854	HALLMARK_ANDROGEN_RESPONSE	-0.119254	Hallmark	HGSC
-0.153027	0.00879168	0.379052	HALLMARK_UV_RESPONSE_DN	-0.161819	Hallmark	HGSC
0.0352444	0.00640922	0.395581	HALLMARK_UV_RESPONSE_UP	0.0288352	Hallmark	HGSC
-0.0882312	0.00729215	0.523149	HALLMARK_REACTIVE_OXIGEN_SPECIES_PATHWAY	-0.0955233	Hallmark	HGSC
-0.353903	0.013962	0.541981	HALLMARK_EPITHELIAL_MESENCHYMAL_TRANSITION	-0.367865	Hallmark	HGSC
-0.0567231	0.00722721	0.554143	HALLMARK_CHOLESTEROL_HOMEOSTASIS	-0.0639503	Hallmark	HGSC
-0.166651	0.0102473	0.577426	HALLMARK_GLYCOLYSIS	-0.176898	Hallmark	HGSC
-0.0432219	0.00793134	0.749906	HALLMARK_MTORC1_SIGNALING	-0.0511532	Hallmark	HGSC
-0.04909	0.00754343	0.812075	HALLMARK_APOPTOSIS	-0.0566334	Hallmark	HGSC
-0.0286184	0.00690717	0.815666	HALLMARK_HEDGEHOG_SIGNALING	-0.0355256	Hallmark	HGSC
0.0255666	0.00661905	0.844258	HALLMARK_PI3K_AKT_MTOR_SIGNALING	0.0189475	Hallmark	HGSC
0.0752606	0.0059663	0.851105	HALLMARK_UNFOLDED_PROTEIN_RESPONSE	0.0692943	Hallmark	HGSC
-0.0391065	0.00761006	0.961353	HALLMARK_APICAL_JUNCTION	-0.0467166	Hallmark	HGSC
0.105466	0.00530747	0.978263	HALLMARK_DNA_REPAIR	0.100159	Hallmark	HGSC
0.0549388	0.00576125	0.999557	HALLMARK_MITOTIC_SPINDLE	0.0491776	Hallmark	HGSC
-0.0601756	0.00767936	0.999824	HALLMARK_PROTEIN_SECRETION	-0.067855	Hallmark	HGSC
-0.0684613	0.0172676	0.000154211	HALLMARK_ADIPOGENESIS	-0.0857289	Hallmark	CCC
0.132108	0.0140422	0.00156892	HALLMARK_PROTEIN_SECRETION	0.118066	Hallmark	CCC
0.0162518	0.0155556	0.00622872	HALLMARK_ANDROGEN_RESPONSE	0.000696186	Hallmark	CCC
-0.163706	0.0174044	0.0129402	HALLMARK_PEROXISOME	-0.181111	Hallmark	CCC
0.0648323	0.0147217	0.0144904	HALLMARK_XENOBIOTIC_METABOLISM	0.0501106	Hallmark	CCC
-0.0579748	0.016588	0.0232255	HALLMARK_UV_RESPONSE_UP	-0.0745628	Hallmark	CCC
-0.0355489	0.0162357	0.0496134	HALLMARK_APOPTOSIS	-0.0517845	Hallmark	CCC
0.0581907	0.0149927	0.0591007	HALLMARK_COAGULATION	0.043198	Hallmark	CCC
-0.136463	0.0182469	0.0718827	HALLMARK_FATTY_ACID_METABOLISM	-0.15471	Hallmark	CCC
0.00995931	0.0156727	0.083639	HALLMARK_EPITHELIAL_MESENCHYMAL_TRANSITION	-0.00571336	Hallmark	CCC
0.015026	0.0155697	0.0860895	HALLMARK_DNA_REPAIR	-0.000543633	Hallmark	CCC
-0.1293	0.0184128	0.104664	HALLMARK_E2F_TARGETS	-0.147712	Hallmark	CCC
0.147979	0.0139166	0.127672	HALLMARK_UV_RESPONSE_DN	0.134063	Hallmark	CCC
0.120855	0.0137505	0.204268	HALLMARK_COMPLEMENT	0.107105	Hallmark	CCC
0.0546272	0.0147865	0.212054	HALLMARK_GLYCOLYSIS	0.0398406	Hallmark	CCC
-0.0942975	0.0162896	0.286343	HALLMARK_CHOLESTEROL_HOMEOSTASIS	-0.110587	Hallmark	CCC
0.0174742	0.01552	0.407935	HALLMARK_MITOTIC_SPINDLE	0.00195421	Hallmark	CCC
-0.0573909	0.0172023	0.438056	HALLMARK_MTORC1_SIGNALING	-0.0745932	Hallmark	CCC
-0.165851	0.0172603	0.45738	HALLMARK_INTERFERON_ALPHA_RESPONSE	-0.183111	Hallmark	CCC
-0.0859042	0.0173538	0.464247	HALLMARK_G2M_CHECKPOINT	-0.103258	Hallmark	CCC
0.00460151	0.0155928	0.515981	HALLMARK_HEDGEHOG_SIGNALING	-0.0109913	Hallmark	CCC
0.0434365	0.0152835	0.526978	HALLMARK_PI3K_AKT_MTOR_SIGNALING	0.028153	Hallmark	CCC
-0.137639	0.0166931	0.530404	HALLMARK_MYC_TARGETS_V2	-0.154332	Hallmark	CCC
-0.113453	0.0176807	0.573903	HALLMARK_INTERFERON_GAMMA_RESPONSE	-0.131134	Hallmark	CCC
-0.0793198	0.0180082	0.612124	HALLMARK_OXIDATIVE_PHOSPHORYLATION	-0.097328	Hallmark	CCC
0.032904	0.0154729	0.62881	HALLMARK_REACTIVE_OXIGEN_SPECIES_PATHWAY	0.0174311	Hallmark	CCC
0.0726764	0.0145615	0.67265	HALLMARK_APICAL_JUNCTION	0.0581149	Hallmark	CCC
0.0150867	0.0155674	0.989633	HALLMARK_UNFOLDED_PROTEIN_RESPONSE	-0.000480699	Hallmark	CCC
-0.0411853	0.0171682	0.999962	HALLMARK_MYC_TARGETS_V1	-0.0583534	Hallmark	CCC
-0.434652	0.0504486	2.77553e-06	HALLMARK_INTERFERON_ALPHA_RESPONSE	-0.4851	Hallmark	ENOC
-0.370949	0.0527961	1.14134e-05	HALLMARK_INTERFERON_GAMMA_RESPONSE	-0.423745	Hallmark	ENOC
-0.085164	0.0476776	0.00859604	HALLMARK_APOPTOSIS	-0.132842	Hallmark	ENOC
-0.0140181	0.0471379	0.0383046	HALLMARK_GLYCOLYSIS	-0.0611559	Hallmark	ENOC
-0.0124505	0.0469436	0.0466702	HALLMARK_XENOBIOTIC_METABOLISM	-0.0593942	Hallmark	ENOC
0.123339	0.0452825	0.0770969	HALLMARK_ANDROGEN_RESPONSE	0.0780565	Hallmark	ENOC
0.0792787	0.0456056	0.0801508	HALLMARK_PEROXISOME	0.0336731	Hallmark	ENOC
-0.0200586	0.0467682	0.177435	HALLMARK_UV_RESPONSE_DN	-0.0668268	Hallmark	ENOC
-0.0695282	0.048293	0.17993	HALLMARK_ADIPOGENESIS	-0.117821	Hallmark	ENOC
-0.0338666	0.0463564	0.20257	HALLMARK_REACTIVE_OXIGEN_SPECIES_PATHWAY	-0.080223	Hallmark	ENOC
-0.0261317	0.0472215	0.338573	HALLMARK_FATTY_ACID_METABOLISM	-0.0733532	Hallmark	ENOC
-0.028844	0.0464439	0.508991	HALLMARK_CHOLESTEROL_HOMEOSTASIS	-0.0752879	Hallmark	ENOC
0.10223	0.0452145	0.515246	HALLMARK_PROTEIN_SECRETION	0.0570157	Hallmark	ENOC
2.99517e-05	0.0460792	0.545199	HALLMARK_HEDGEHOG_SIGNALING	-0.0460492	Hallmark	ENOC
-0.0878563	0.0482496	0.573298	HALLMARK_COMPLEMENT	-0.136106	Hallmark	ENOC
0.0324565	0.0461845	0.595587	HALLMARK_APICAL_JUNCTION	-0.0137279	Hallmark	ENOC
0.0379694	0.0460461	0.654675	HALLMARK_UNFOLDED_PROTEIN_RESPONSE	-0.00807676	Hallmark	ENOC
-0.0962252	0.0496144	0.661962	HALLMARK_OXIDATIVE_PHOSPHORYLATION	-0.14584	Hallmark	ENOC
0.0373597	0.0460787	0.757831	HALLMARK_DNA_REPAIR	-0.00871904	Hallmark	ENOC
0.120399	0.044332	0.770309	HALLMARK_MITOTIC_SPINDLE	0.0760669	Hallmark	ENOC
-0.0737366	0.0476189	0.810554	HALLMARK_UV_RESPONSE_UP	-0.121355	Hallmark	ENOC
-0.0507473	0.048123	0.937722	HALLMARK_MTORC1_SIGNALING	-0.0988703	Hallmark	ENOC
0.0432438	0.0459752	0.988546	HALLMARK_PI3K_AKT_MTOR_SIGNALING	-0.00273146	Hallmark	ENOC
-0.101137	0.0479109	0.988862	HALLMARK_COAGULATION	-0.149048	Hallmark	ENOC
-0.0112627	0.0463708	0.992397	HALLMARK_MYC_TARGETS_V2	-0.0576335	Hallmark	ENOC
-0.0918383	0.0486817	0.994807	HALLMARK_EPITHELIAL_MESENCHYMAL_TRANSITION	-0.14052	Hallmark	ENOC
0.025601	0.0463487	0.998376	HALLMARK_E2F_TARGETS	-0.0207478	Hallmark	ENOC
0.0688762	0.0455432	0.999697	HALLMARK_G2M_CHECKPOINT	0.023333	Hallmark	ENOC
0.00443475	0.0471236	1	HALLMARK_MYC_TARGETS_V1	-0.0426888	Hallmark	ENOC
0.0612239	0.00598792	0.00534545	GCNP_SHH_UP_LATE.V1_UP	0.0552359	Oncogenic	HGSC
-0.187573	0.00975891	0.00573951	MEK_UP.V1_UP	-0.197331	Oncogenic	HGSC
-0.0343484	0.00744403	0.00991142	MTOR_UP.N4.V1_UP	-0.0417924	Oncogenic	HGSC
0.0799193	0.00568426	0.0295054	E2F1_UP.V1_UP	0.074235	Oncogenic	HGSC
0.100091	0.00591841	0.122779	SIRNA_EIF4GI_UP	0.0941731	Oncogenic	HGSC
-0.0834229	0.00725393	0.278005	TBK1.DN.48HRS_UP	-0.0906769	Oncogenic	HGSC
0.131193	0.00503164	0.293177	GCNP_SHH_UP_EARLY.V1_UP	0.126162	Oncogenic	HGSC
-0.0752694	0.00725069	0.359899	CORDENONSI_YAP_CONSERVED_SIGNATURE	-0.08252	Oncogenic	HGSC
0.0823828	0.00545947	0.385582	CAMP_UP.V1_UP	0.0769233	Oncogenic	HGSC
-0.0950421	0.00779096	0.462772	RB_DN.V1_DN	-0.102833	Oncogenic	HGSC
0.030404	0.00646225	0.550298	CYCLIN_D1_KE_.V1_UP	0.0239418	Oncogenic	HGSC
0.0592251	0.00658563	0.556415	TBK1.DN.48HRS_DN	0.0526395	Oncogenic	HGSC
-0.037236	0.00741416	0.60926	RB_P107_DN.V1_DN	-0.0446501	Oncogenic	HGSC
0.0259268	0.00649801	0.638038	VEGF_A_UP.V1_DN	0.0194288	Oncogenic	HGSC
-0.0663646	0.00808733	0.641586	PIGF_UP.V1_UP	-0.0744519	Oncogenic	HGSC
-0.0059076	0.0068195	0.660513	HINATA_NFKB_MATRIX	-0.0127271	Oncogenic	HGSC
-0.00814509	0.00719171	0.662628	TBK1.DF_DN	-0.0153368	Oncogenic	HGSC
0.0595266	0.00659231	0.705188	BCAT_BILD_ET_AL_DN	0.0529343	Oncogenic	HGSC
-0.0594692	0.00757868	0.720958	RB_P130_DN.V1_DN	-0.0670478	Oncogenic	HGSC
-0.0378273	0.00725136	0.850562	EIF4E_DN	-0.0450786	Oncogenic	HGSC
-0.111877	0.00710884	0.915539	GLI1_UP.V1_UP	-0.118985	Oncogenic	HGSC
-0.0248776	0.0073315	0.971934	CAMP_UP.V1_DN	-0.0322091	Oncogenic	HGSC
-0.0413255	0.0161116	0.00250545	RB_DN.V1_DN	-0.0574371	Oncogenic	CCC
0.0680039	0.0152775	0.00325192	CORDENONSI_YAP_CONSERVED_SIGNATURE	0.0527264	Oncogenic	CCC
0.0565541	0.0149388	0.01704	MEK_UP.V1_UP	0.0416152	Oncogenic	CCC
0.0923276	0.0147958	0.0368582	EIF4E_DN	0.0775317	Oncogenic	CCC
0.00563312	0.0157154	0.0829337	MTOR_UP.N4.V1_UP	-0.0100823	Oncogenic	CCC
0.023906	0.0153464	0.0931384	TBK1.DF_DN	0.00855965	Oncogenic	CCC
-0.0755211	0.0159448	0.138489	TBK1.DN.48HRS_DN	-0.0914658	Oncogenic	CCC
0.00377284	0.0157333	0.303086	CYCLIN_D1_KE_.V1_UP	-0.0119605	Oncogenic	CCC
0.087217	0.0147263	0.320381	RB_P130_DN.V1_DN	0.0724907	Oncogenic	CCC
-0.0460212	0.0161476	0.321078	SIRNA_EIF4GI_UP	-0.0621688	Oncogenic	CCC
0.0516701	0.0149293	0.355068	PIGF_UP.V1_UP	0.0367408	Oncogenic	CCC
-0.0170565	0.0161024	0.388479	CAMP_UP.V1_DN	-0.0331589	Oncogenic	CCC
-0.262332	0.0158529	0.466299	HINATA_NFKB_MATRIX	-0.278185	Oncogenic	CCC
0.0380353	0.0152167	0.46634	E2F1_UP.V1_UP	0.0228186	Oncogenic	CCC
0.0235919	0.0154321	0.510698	VEGF_A_UP.V1_DN	0.00815981	Oncogenic	CCC
0.0788928	0.0154	0.517996	GLI1_UP.V1_UP	0.0634928	Oncogenic	CCC
0.121785	0.0150344	0.572149	TBK1.DN.48HRS_UP	0.10675	Oncogenic	CCC
-0.0265293	0.0161944	0.751659	GCNP_SHH_UP_LATE.V1_UP	-0.0427237	Oncogenic	CCC
-0.0155796	0.0161164	0.81774	CAMP_UP.V1_UP	-0.0316961	Oncogenic	CCC
-0.0119343	0.0159538	0.86429	GCNP_SHH_UP_EARLY.V1_UP	-0.0278881	Oncogenic	CCC
0.0698456	0.0153413	0.908847	BCAT_BILD_ET_AL_DN	0.0545043	Oncogenic	CCC
-0.0365935	0.0162815	0.973418	RB_P107_DN.V1_DN	-0.052875	Oncogenic	CCC
-0.00249049	0.0466841	0.028638	MEK_UP.V1_UP	-0.0491745	Oncogenic	ENOC
0.0496532	0.0458942	0.147269	CYCLIN_D1_KE_.V1_UP	0.00375894	Oncogenic	ENOC
0.00344836	0.0466004	0.223348	E2F1_UP.V1_UP	-0.043152	Oncogenic	ENOC
0.0176576	0.0463867	0.231764	MTOR_UP.N4.V1_UP	-0.0287291	Oncogenic	ENOC
0.0405574	0.0460376	0.268502	CAMP_UP.V1_DN	-0.00548018	Oncogenic	ENOC
-0.15409	0.0478824	0.324687	RB_DN.V1_DN	-0.201973	Oncogenic	ENOC
-0.00387776	0.0466361	0.609407	RB_P107_DN.V1_DN	-0.0505138	Oncogenic	ENOC
0.0198723	0.0460147	0.62347	GLI1_UP.V1_UP	-0.0261424	Oncogenic	ENOC
0.013384	0.0461098	0.632271	TBK1.DN.48HRS_UP	-0.0327258	Oncogenic	ENOC
-0.0812397	0.0471586	0.635253	SIRNA_EIF4GI_UP	-0.128398	Oncogenic	ENOC
0.0861531	0.0449115	0.671884	TBK1.DF_DN	0.0412416	Oncogenic	ENOC
-0.0661505	0.0460658	0.718539	HINATA_NFKB_MATRIX	-0.112216	Oncogenic	ENOC
0.0115805	0.0463488	0.725156	RB_P130_DN.V1_DN	-0.0347683	Oncogenic	ENOC
-0.137379	0.0469411	0.859078	CORDENONSI_YAP_CONSERVED_SIGNATURE	-0.18432	Oncogenic	ENOC
0.00262453	0.0467202	0.874349	CAMP_UP.V1_UP	-0.0440957	Oncogenic	ENOC
0.0225117	0.0463006	0.906477	GCNP_SHH_UP_LATE.V1_UP	-0.023789	Oncogenic	ENOC
0.071378	0.0456946	0.951363	EIF4E_DN	0.0256834	Oncogenic	ENOC
0.0852194	0.0457889	0.963101	BCAT_BILD_ET_AL_DN	0.0394305	Oncogenic	ENOC
0.095988	0.0450721	0.974986	PIGF_UP.V1_UP	0.0509159	Oncogenic	ENOC
0.0754276	0.0455277	0.989878	GCNP_SHH_UP_EARLY.V1_UP	0.0299	Oncogenic	ENOC
0.0478693	0.0459173	0.999709	VEGF_A_UP.V1_DN	0.00195201	Oncogenic	ENOC
0.0054225	0.0461187	0.999766	TBK1.DN.48HRS_DN	-0.0406963	Oncogenic	ENOC
0.258861	0.0038682	3.93933e-09	KEGG_RIBOSOME	0.254993	Curated	HGSC
-0.885313	0.010425	3.05496e-08	NABA_BASEMENT_MEMBRANES	-0.895738	Curated	HGSC
-0.0216845	0.00733153	8.9344e-08	MARKEY_RB1_ACUTE_LOF_UP	-0.029016	Curated	HGSC
0.221008	0.00368436	1.05992e-07	REACTOME_NONSENSE_MEDIATED_DECAY_ENHANCED_BY_THE_EXON_JUNCTION_COMPLEX	0.217324	Curated	HGSC
-0.299151	0.0128282	1.22013e-07	CAIRO_LIVER_DEVELOPMENT_DN	-0.311979	Curated	HGSC
0.259351	0.00494083	1.34249e-07	HECKER_IFNB1_TARGETS	0.25441	Curated	HGSC
0.119254	-0.00420397	5.61484e-07	KRIGE_RESPONSE_TO_TOSEDOSTAT_24HR_DN	0.123458	Curated	HGSC
0.235912	0.00374912	9.80761e-07	REACTOME_INFLUENZA_VIRAL_RNA_TRANSCRIPTION_AND_REPLICATION	0.232162	Curated	HGSC
-0.0585567	0.00755804	1.13669e-06	ICHIBA_GRAFT_VERSUS_HOST_DISEASE_35D_UP	-0.0661148	Curated	HGSC
-0.325558	0.0121115	1.28208e-06	WU_CELL_MIGRATION	-0.33767	Curated	HGSC
0.461785	0.00399766	1.53976e-06	BROWNE_INTERFERON_RESPONSIVE_GENES	0.457788	Curated	HGSC
0.240191	0.00347665	2.12949e-06	REACTOME_3_UTR_MEDIATED_TRANSLATIONAL_REGULATION	0.236715	Curated	HGSC
-0.332788	0.0143908	3.54391e-06	HSIAO_LIVER_SPECIFIC_GENES	-0.347179	Curated	HGSC
-0.430308	0.00890926	3.58641e-06	TSUNODA_CISPLATIN_RESISTANCE_DN	-0.439217	Curated	HGSC
0.222458	0.00286312	3.74699e-06	REACTOME_INFLUENZA_LIFE_CYCLE	0.219595	Curated	HGSC
0.243514	0.00335636	8.22102e-06	REACTOME_SRP_DEPENDENT_COTRANSLATIONAL_PROTEIN_TARGETING_TO_MEMBRANE	0.240157	Curated	HGSC
0.11982	-0.00276912	1.96354e-05	KRIGE_RESPONSE_TO_TOSEDOSTAT_6HR_DN	0.122589	Curated	HGSC
0.210312	0.00104451	3.2836e-05	MANALO_HYPOXIA_DN	0.209267	Curated	HGSC
0.670253	0.00561274	4.33291e-05	BOWIE_RESPONSE_TO_EXTRACELLULAR_MATRIX	0.664641	Curated	HGSC
0.285129	0.00274984	4.7328e-05	REACTOME_INTERFERON_SIGNALING	0.28238	Curated	HGSC
0.154961	0.00548656	5.55482e-05	WIELAND_UP_BY_HBV_INFECTION	0.149474	Curated	HGSC
0.242135	0.00553164	6.99161e-05	SONG_TARGETS_OF_IE86_CMV_PROTEIN	0.236603	Curated	HGSC
-0.161771	0.00800013	7.09685e-05	LIU_VAV3_PROSTATE_CARCINOGENESIS_UP	-0.169771	Curated	HGSC
-0.291328	0.011519	7.2664e-05	LI_WILMS_TUMOR_VS_FETAL_KIDNEY_1_UP	-0.302847	Curated	HGSC
0.227877	0.00245492	7.6301e-05	REACTOME_TRANSLATION	0.225422	Curated	HGSC
-0.844219	0.0076985	8.7506e-05	MARTINELLI_IMMATURE_NEUTROPHIL_UP	-0.851917	Curated	HGSC
-0.159588	0.0122575	0.00010335	RUTELLA_RESPONSE_TO_HGF_VS_CSF2RB_AND_IL4_UP	-0.171846	Curated	HGSC
-0.610841	0.0081956	0.000103954	BIOCARTA_INTRINSIC_PATHWAY	-0.619036	Curated	HGSC
0.513114	0.00536262	0.000104845	EINAV_INTERFERON_SIGNATURE_IN_CANCER	0.507751	Curated	HGSC
0.553142	0.00491943	0.000106575	MOSERLE_IFNA_RESPONSE	0.548222	Curated	HGSC
-0.431253	0.00997525	0.000136173	KEGG_COMPLEMENT_AND_COAGULATION_CASCADES	-0.441229	Curated	HGSC
-0.498022	0.00877786	0.000154789	APPEL_IMATINIB_RESPONSE	-0.5068	Curated	HGSC
-0.345637	0.00754604	0.000177298	WONG_ENDMETRIUM_CANCER_UP	-0.353183	Curated	HGSC
-0.363578	0.00931706	0.000193046	NADLER_OBESITY_UP	-0.372895	Curated	HGSC
-0.533879	0.00802247	0.000197944	LIAN_NEUTROPHIL_GRANULE_CONSTITUENTS	-0.541901	Curated	HGSC
-0.110345	0.012524	0.000206637	SWEET_LUNG_CANCER_KRAS_UP	-0.122869	Curated	HGSC
-0.221083	0.00752453	0.000215813	MCBRYAN_PUBERTAL_BREAST_3_4WK_DN	-0.228608	Curated	HGSC
0.143898	-0.00526912	0.000298287	LEE_BMP2_TARGETS_DN	0.149167	Curated	HGSC
0.162461	0.00522986	0.000328646	ICHIBA_GRAFT_VERSUS_HOST_DISEASE_D7_UP	0.157231	Curated	HGSC
-0.0943853	0.00744614	0.000374562	CASTELLANO_NRAS_TARGETS_UP	-0.101831	Curated	HGSC
0.643685	0.00575616	0.00047215	BOWIE_RESPONSE_TO_TAMOXIFEN	0.637929	Curated	HGSC
-0.467201	0.00815763	0.000501503	REACTOME_FORMATION_OF_FIBRIN_CLOT_CLOTTING_CASCADE	-0.475359	Curated	HGSC
-0.502619	0.00918022	0.000515131	LEE_LIVER_CANCER_CIPROFIBRATE_UP	-0.511799	Curated	HGSC
0.175827	0.00284597	0.000538314	ZHANG_TLX_TARGETS_60HR_DN	0.172981	Curated	HGSC
0.179981	0.00597298	0.000584964	BURTON_ADIPOGENESIS_PEAK_AT_16HR	0.174008	Curated	HGSC
0.161104	0.00180037	0.000657478	OSMAN_BLADDER_CANCER_DN	0.159304	Curated	HGSC
-0.265368	0.00758218	0.000784003	ZHANG_ANTIVIRAL_RESPONSE_TO_RIBAVIRIN_UP	-0.27295	Curated	HGSC
-0.330191	0.0107342	0.00079927	KEGG_LYSOSOME	-0.340925	Curated	HGSC
0.197195	0.00545773	0.000831073	SANA_RESPONSE_TO_IFNG_UP	0.191737	Curated	HGSC
0.454484	0.00606809	0.000900341	GRANDVAUX_IRF3_TARGETS_UP	0.448416	Curated	HGSC
0.173246	0.000980645	0.000901964	REACTOME_METABOLISM_OF_RNA	0.172265	Curated	HGSC
0.192802	-0.000122116	0.000950276	WONG_EMBRYONIC_STEM_CELL_CORE	0.192924	Curated	HGSC
0.338866	0.00405069	0.000994537	DER_IFN_ALPHA_RESPONSE_UP	0.334816	Curated	HGSC
0.142047	-0.000129274	0.00100765	MOOTHA_MITOCHONDRIA	0.142177	Curated	HGSC
0.279803	0.00602782	0.00105508	KIM_LRRC3B_TARGETS	0.273776	Curated	HGSC
0.0212927	0.00663288	0.00108646	BROWN_MYELOID_CELL_DEVELOPMENT_DN	0.0146598	Curated	HGSC
-0.1975	0.00778915	0.00110249	HUPER_BREAST_BASAL_VS_LUMINAL_DN	-0.205289	Curated	HGSC
0.163502	0.00631224	0.00112048	BENNETT_SYSTEMIC_LUPUS_ERYTHEMATOSUS	0.157189	Curated	HGSC
-0.412755	0.0088882	0.00113292	PARK_APL_PATHOGENESIS_DN	-0.421643	Curated	HGSC
-0.0664352	0.00856818	0.00135343	HOSHIDA_LIVER_CANCER_SUBCLASS_S1	-0.0750034	Curated	HGSC
-0.270302	0.00864271	0.00136761	KEGG_SMALL_CELL_LUNG_CANCER	-0.278945	Curated	HGSC
-0.350409	0.00917362	0.00141221	HELLEBREKERS_SILENCED_DURING_TUMOR_ANGIOGENESIS	-0.359582	Curated	HGSC
0.100821	0.00200044	0.00146602	BERENJENO_TRANSFORMED_BY_RHOA_UP	0.0988207	Curated	HGSC
-0.0918332	0.00702807	0.00146614	LAMB_CCND1_TARGETS	-0.0988612	Curated	HGSC
0.0553444	0.00637384	0.00148548	TSENG_IRS1_TARGETS_UP	0.0489706	Curated	HGSC
-0.235031	0.0131185	0.00149502	HOSHIDA_LIVER_CANCER_SUBCLASS_S3	-0.24815	Curated	HGSC
-0.399584	0.00845469	0.0015936	WANG_BARRETTS_ESOPHAGUS_UP	-0.408038	Curated	HGSC
0.132643	0.00481696	0.00160193	DANG_MYC_TARGETS_UP	0.127826	Curated	HGSC
0.108784	0.00162709	0.00162059	FEVR_CTNNB1_TARGETS_DN	0.107157	Curated	HGSC
-0.0350756	0.00686265	0.00166502	VETTER_TARGETS_OF_PRKCA_AND_ETS1_DN	-0.0419383	Curated	HGSC
-0.356654	0.00751457	0.00169712	REACTOME_INTRINSIC_PATHWAY	-0.364169	Curated	HGSC
-0.895329	0.00829351	0.00172753	PID_INTEGRIN4_PATHWAY	-0.903623	Curated	HGSC
0.341521	0.00428307	0.00178379	DER_IFN_GAMMA_RESPONSE_UP	0.337238	Curated	HGSC
0.439516	0.00472427	0.00184274	DAUER_STAT3_TARGETS_DN	0.434792	Curated	HGSC
0.141077	0.0065243	0.00195148	NOJIMA_SFRP2_TARGETS_DN	0.134553	Curated	HGSC
-0.120615	0.0109604	0.00195384	LEI_MYB_TARGETS	-0.131576	Curated	HGSC
0.310412	0.00584914	0.00198538	KRASNOSELSKAYA_ILF3_TARGETS_UP	0.304562	Curated	HGSC
-0.553326	0.00764557	0.00202354	BIOCARTA_PLATELETAPP_PATHWAY	-0.560972	Curated	HGSC
0.141299	-0.0108878	0.0021815	PUJANA_ATM_PCC_NETWORK	0.152187	Curated	HGSC
-0.289334	0.00845486	0.00226955	KEGG_ARGININE_AND_PROLINE_METABOLISM	-0.297789	Curated	HGSC
-0.00723174	0.00720584	0.0023621	COLINA_TARGETS_OF_4EBP1_AND_4EBP2	-0.0144376	Curated	HGSC
0.215189	0.00347991	0.00255718	PUJANA_XPRSS_INT_NETWORK	0.211709	Curated	HGSC
0.236791	0.00531681	0.0025589	REACTOME_FORMATION_OF_THE_TERNARY_COMPLEX_AND_SUBSEQUENTLY_THE_43S_COMPLEX	0.231474	Curated	HGSC
-0.0604463	0.00702829	0.00256335	BOYAULT_LIVER_CANCER_SUBCLASS_G1_DN	-0.0674746	Curated	HGSC
-0.275673	0.0086783	0.00259546	JECHLINGER_EPITHELIAL_TO_MESENCHYMAL_TRANSITION_UP	-0.284351	Curated	HGSC
-0.0822651	0.00914511	0.00278276	FARMER_BREAST_CANCER_APOCRINE_VS_LUMINAL	-0.0914103	Curated	HGSC
-0.0120039	0.00703407	0.00280515	WATANABE_RECTAL_CANCER_RADIOTHERAPY_RESPONSIVE_UP	-0.019038	Curated	HGSC
0.191075	0.00141406	0.00282695	MUELLER_PLURINET	0.189661	Curated	HGSC
0.0129193	0.00678874	0.00289509	GILDEA_METASTASIS	0.00613053	Curated	HGSC
-0.12634	0.00897263	0.00294339	ZHONG_SECRETOME_OF_LUNG_CANCER_AND_FIBROBLAST	-0.135313	Curated	HGSC
0.303193	0.0050664	0.00320429	REACTOME_MITOCHONDRIAL_PROTEIN_IMPORT	0.298126	Curated	HGSC
-0.190375	0.00772508	0.00331091	DEMAGALHAES_AGING_UP	-0.1981	Curated	HGSC
0.107452	0.00376522	0.0034517	BLUM_RESPONSE_TO_SALIRASIB_DN	0.103687	Curated	HGSC
-0.463424	0.00772266	0.00345877	REACTOME_HS_GAG_DEGRADATION	-0.471147	Curated	HGSC
0.483844	0.00623444	0.00352419	GRANDVAUX_IFN_RESPONSE_NOT_VIA_IRF3	0.477609	Curated	HGSC
0.0224096	0.00655951	0.00353965	JISON_SICKLE_CELL_DISEASE_UP	0.0158501	Curated	HGSC
0.0715953	0.00673824	0.00363755	REACTOME_UNWINDING_OF_DNA	0.0648571	Curated	HGSC
-0.477009	0.0108945	0.00369713	KEGG_ECM_RECEPTOR_INTERACTION	-0.487904	Curated	HGSC
-0.310123	0.00751912	0.00373448	VERRECCHIA_RESPONSE_TO_TGFB1_C1	-0.317642	Curated	HGSC
-0.0114834	0.00703057	0.00380909	KAYO_AGING_MUSCLE_DN	-0.018514	Curated	HGSC
-0.0833757	0.00767815	0.0038116	MISSIAGLIA_REGULATED_BY_METHYLATION_UP	-0.0910539	Curated	HGSC
0.141725	-4.58498e-05	0.00387392	MOOTHA_HUMAN_MITODB_6_2002	0.141771	Curated	HGSC
-0.0768328	0.0102189	0.00414247	JOHNSTONE_PARVB_TARGETS_3_UP	-0.0870517	Curated	HGSC
-0.0851879	0.00734617	0.00422697	HOFFMANN_SMALL_PRE_BII_TO_IMMATURE_B_LYMPHOCYTE_UP	-0.092534	Curated	HGSC
0.291664	0.00560767	0.00452798	KEGG_DNA_REPLICATION	0.286056	Curated	HGSC
-0.931028	0.00778952	0.0048496	REACTOME_PURINE_CATABOLISM	-0.938818	Curated	HGSC
0.306214	0.00331625	0.00488481	DER_IFN_BETA_RESPONSE_UP	0.302898	Curated	HGSC
-0.0359985	0.0070704	0.00495598	BURTON_ADIPOGENESIS_2	-0.0430689	Curated	HGSC
0.200119	0.00449368	0.00503602	PUJANA_BRCA_CENTERED_NETWORK	0.195625	Curated	HGSC
0.122175	0.00612896	0.0051347	YAMASHITA_LIVER_CANCER_WITH_EPCAM_UP	0.116046	Curated	HGSC
0.203749	0.00615571	0.00522039	REACTOME_DNA_STRAND_ELONGATION	0.197593	Curated	HGSC
0.502698	0.00576516	0.00531093	ZHANG_INTERFERON_RESPONSE	0.496933	Curated	HGSC
-0.323345	0.00784688	0.00533859	SCHRAETS_MLL_TARGETS_UP	-0.331192	Curated	HGSC
0.149073	0.00646475	0.00572687	REACTOME_PIP3_ACTIVATES_AKT_SIGNALING	0.142608	Curated	HGSC
-0.154174	0.00789748	0.00583129	LINDVALL_IMMORTALIZED_BY_TERT_UP	-0.162071	Curated	HGSC
0.146577	0.0010577	0.00592846	PENG_GLUTAMINE_DEPRIVATION_DN	0.145519	Curated	HGSC
-0.0453868	0.00785784	0.00631519	LI_AMPLIFIED_IN_LUNG_CANCER	-0.0532447	Curated	HGSC
-0.32401	0.0131632	0.00635347	PICCALUGA_ANGIOIMMUNOBLASTIC_LYMPHOMA_UP	-0.337173	Curated	HGSC
0.165472	0.00216324	0.00642112	REACTOME_METABOLISM_OF_MRNA	0.163309	Curated	HGSC
0.166853	0.00601195	0.00657281	WUNDER_INFLAMMATORY_RESPONSE_AND_CHOLESTEROL_UP	0.160841	Curated	HGSC
-0.0309929	0.00740953	0.00680532	WANG_CISPLATIN_RESPONSE_AND_XPC_UP	-0.0384025	Curated	HGSC
-0.16121	0.0082771	0.00688424	LENAOUR_DENDRITIC_CELL_MATURATION_UP	-0.169487	Curated	HGSC
-0.172546	0.00726357	0.00725934	MAGRANGEAS_MULTIPLE_MYELOMA_IGG_VS_IGA_DN	-0.17981	Curated	HGSC
0.258588	0.00536634	0.00730552	CROONQUIST_NRAS_SIGNALING_DN	0.253221	Curated	HGSC
-0.227682	0.00875198	0.00760783	IGARASHI_ATF4_TARGETS_DN	-0.236434	Curated	HGSC
0.128506	0.00471301	0.00780212	REACTOME_DNA_REPLICATION	0.123793	Curated	HGSC
0.103966	-0.00508993	0.00790098	DODD_NASOPHARYNGEAL_CARCINOMA_DN	0.109056	Curated	HGSC
0.0195739	0.00675631	0.00825325	BROWNE_HCMV_INFECTION_2HR_DN	0.0128176	Curated	HGSC
0.30757	0.00531366	0.00837077	REACTOME_INTERFERON_GAMMA_SIGNALING	0.302257	Curated	HGSC
-0.238725	0.00795041	0.00838318	CHIBA_RESPONSE_TO_TSA_UP	-0.246675	Curated	HGSC
-0.44437	0.00727924	0.00888972	KEGG_FOLATE_BIOSYNTHESIS	-0.451649	Curated	HGSC
-0.108745	0.0131345	0.00894883	FLECHNER_BIOPSY_KIDNEY_TRANSPLANT_REJECTED_VS_OK_DN	-0.121879	Curated	HGSC
0.263812	0.00622802	0.00898844	EGUCHI_CELL_CYCLE_RB1_TARGETS	0.257584	Curated	HGSC
-0.478612	0.00753361	0.00919618	NIELSEN_LIPOSARCOMA_UP	-0.486146	Curated	HGSC
0.256849	0.00579188	0.0095344	STAMBOLSKY_TARGETS_OF_MUTATED_TP53_DN	0.251057	Curated	HGSC
-0.476149	0.00811048	0.0100044	KAMIKUBO_MYELOID_CEBPA_NETWORK	-0.484259	Curated	HGSC
-0.552716	0.00747676	0.0101026	BIOCARTA_LECTIN_PATHWAY	-0.560192	Curated	HGSC
-0.46089	0.00778799	0.0102988	WANG_BARRETTS_ESOPHAGUS_AND_ESOPHAGUS_CANCER_UP	-0.468678	Curated	HGSC
0.39848	0.00504002	0.0103517	RADAEVA_RESPONSE_TO_IFNA1_UP	0.39344	Curated	HGSC
0.025847	0.00588937	0.0106211	ENK_UV_RESPONSE_KERATINOCYTE_UP	0.0199576	Curated	HGSC
0.0180895	0.00662083	0.0106326	FERNANDEZ_BOUND_BY_MYC	0.0114686	Curated	HGSC
0.0799161	0.0065647	0.0110644	REACTOME_GAB1_SIGNALOSOME	0.0733514	Curated	HGSC
0.256007	0.00504119	0.0113103	CHNG_MULTIPLE_MYELOMA_HYPERPLOID_UP	0.250966	Curated	HGSC
0.251631	0.00470007	0.0115595	REACTOME_ANTIVIRAL_MECHANISM_BY_IFN_STIMULATED_GENES	0.246931	Curated	HGSC
0.263917	0.00525801	0.0116658	ABRAMSON_INTERACT_WITH_AIRE	0.258658	Curated	HGSC
-0.0630136	0.00722658	0.0117386	DACOSTA_UV_RESPONSE_VIA_ERCC3_COMMON_UP	-0.0702401	Curated	HGSC
-0.16675	0.00946937	0.0121532	IGLESIAS_E2F_TARGETS_UP	-0.176219	Curated	HGSC
0.21516	0.00599241	0.0121553	REACTOME_NEP_NS2_INTERACTS_WITH_THE_CELLULAR_EXPORT_MACHINERY	0.209168	Curated	HGSC
0.229834	0.0016155	0.0122536	REACTOME_CYTOKINE_SIGNALING_IN_IMMUNE_SYSTEM	0.228219	Curated	HGSC
-0.102505	0.00696998	0.0123125	RUAN_RESPONSE_TO_TNF_UP	-0.109475	Curated	HGSC
-0.243312	0.00808516	0.0124599	LEE_LIVER_CANCER_MYC_TGFA_UP	-0.251397	Curated	HGSC
0.234601	0.00625949	0.0124609	BOYAULT_LIVER_CANCER_SUBCLASS_G5_DN	0.228342	Curated	HGSC
0.150266	0.004936	0.0125112	KAUFFMANN_DNA_REPLICATION_GENES	0.14533	Curated	HGSC
0.174839	0.00655436	0.0125662	BIOCARTA_MCM_PATHWAY	0.168285	Curated	HGSC
-0.120603	0.00703536	0.0125897	RUAN_RESPONSE_TO_TNF_TROGLITAZONE_UP	-0.127638	Curated	HGSC
-0.528207	0.011083	0.0126372	PID_INTEGRIN1_PATHWAY	-0.53929	Curated	HGSC
0.243533	0.00548825	0.0126818	PUJANA_BREAST_CANCER_WITH_BRCA1_MUTATED_UP	0.238045	Curated	HGSC
-0.33677	0.00981408	0.013051	REACTOME_INTEGRIN_CELL_SURFACE_INTERACTIONS	-0.346584	Curated	HGSC
0.157252	0.00633194	0.013499	REACTOME_PI3K_AKT_ACTIVATION	0.15092	Curated	HGSC
-0.318456	0.00817467	0.0136501	JOHANSSON_BRAIN_CANCER_EARLY_VS_LATE_DN	-0.326631	Curated	HGSC
0.117513	0.00565123	0.0141235	REACTOME_SYNTHESIS_OF_DNA	0.111862	Curated	HGSC
0.294628	0.00594223	0.0144625	GEISS_RESPONSE_TO_DSRNA_UP	0.288685	Curated	HGSC
-0.0942502	0.00732293	0.0145137	FRASOR_TAMOXIFEN_RESPONSE_UP	-0.101573	Curated	HGSC
-0.2137	0.00924141	0.0145539	CHIARADONNA_NEOPLASTIC_TRANSFORMATION_KRAS_DN	-0.222941	Curated	HGSC
-0.239488	0.00881249	0.0146578	REACTOME_RESPONSE_TO_ELEVATED_PLATELET_CYTOSOLIC_CA2_	-0.248301	Curated	HGSC
0.113813	0.00632365	0.0146744	SUNG_METASTASIS_STROMA_DN	0.107489	Curated	HGSC
-0.253749	0.00766674	0.0147271	ZHAN_V1_LATE_DIFFERENTIATION_GENES_UP	-0.261416	Curated	HGSC
-0.144766	0.0113136	0.0147446	BASAKI_YBX1_TARGETS_DN	-0.156079	Curated	HGSC
-0.106621	0.0088801	0.015027	MCBRYAN_PUBERTAL_BREAST_6_7WK_UP	-0.115501	Curated	HGSC
-0.289277	0.00707223	0.0151419	BIOCARTA_FREE_PATHWAY	-0.296349	Curated	HGSC
0.0216173	0.00672147	0.0151498	RASHI_RESPONSE_TO_IONIZING_RADIATION_4	0.0148959	Curated	HGSC
0.246908	0.00568724	0.015549	REACTOME_INTERACTIONS_OF_VPR_WITH_HOST_CELLULAR_PROTEINS	0.241221	Curated	HGSC
-0.175589	0.00851414	0.0156006	KEEN_RESPONSE_TO_ROSIGLITAZONE_DN	-0.184103	Curated	HGSC
-0.537499	0.00713215	0.0157803	OHM_EMBRYONIC_CARCINOMA_UP	-0.544631	Curated	HGSC
-0.083745	0.00766791	0.0158469	SWEET_KRAS_ONCOGENIC_SIGNATURE	-0.091413	Curated	HGSC
0.408176	0.00608417	0.0159449	REACTOME_FORMATION_OF_ATP_BY_CHEMIOSMOTIC_COUPLING	0.402092	Curated	HGSC
0.0907335	0.00314975	0.0159807	REACTOME_METABOLISM_OF_PROTEINS	0.0875838	Curated	HGSC
-0.112243	0.00702032	0.0163619	ELLWOOD_MYC_TARGETS_UP	-0.119263	Curated	HGSC
-0.14063	0.00993785	0.0166625	LU_AGING_BRAIN_UP	-0.150568	Curated	HGSC
-0.69256	0.00806421	0.0167134	NIELSEN_LEIOMYOSARCOMA_CNN1_UP	-0.700624	Curated	HGSC
-0.40625	0.00829489	0.0168495	ZHAN_MULTIPLE_MYELOMA_DN	-0.414545	Curated	HGSC
0.169317	0.0037591	0.0175292	BILD_MYC_ONCOGENIC_SIGNATURE	0.165558	Curated	HGSC
-0.157419	0.00821892	0.0176146	ZHONG_SECRETOME_OF_LUNG_CANCER_AND_MACROPHAGE	-0.165638	Curated	HGSC
-0.626402	0.00766006	0.0176397	BIOCARTA_FIBRINOLYSIS_PATHWAY	-0.634062	Curated	HGSC
-0.205915	0.00725273	0.0176612	WENG_POR_TARGETS_GLOBAL_DN	-0.213168	Curated	HGSC
0.135227	0.00591611	0.0179741	REACTOME_SIGNALING_BY_SCF_KIT	0.129311	Curated	HGSC
0.186571	0.00517762	0.01816	BILANGES_SERUM_AND_RAPAMYCIN_SENSITIVE_GENES	0.181393	Curated	HGSC
0.0406151	0.00634985	0.0181865	JIANG_VHL_TARGETS	0.0342652	Curated	HGSC
-0.452681	0.00825457	0.0184112	REACTOME_COMPLEMENT_CASCADE	-0.460936	Curated	HGSC
-0.23408	0.00785602	0.0185979	PAPASPYRIDONOS_UNSTABLE_ATEROSCLEROTIC_PLAQUE_UP	-0.241936	Curated	HGSC
-0.401505	0.00741806	0.0187135	DAVICIONI_RHABDOMYOSARCOMA_PAX_FOXO1_FUSION_DN	-0.408923	Curated	HGSC
0.0032148	0.00692383	0.018997	YAGI_AML_WITH_T_8_21_TRANSLOCATION	-0.00370903	Curated	HGSC
0.168771	0.00563446	0.0192671	SANA_TNF_SIGNALING_UP	0.163136	Curated	HGSC
0.135087	0.00607259	0.019491	HESS_TARGETS_OF_HOXA9_AND_MEIS1_UP	0.129014	Curated	HGSC
-0.496325	0.00771122	0.0200392	KEGG_OTHER_GLYCAN_DEGRADATION	-0.504036	Curated	HGSC
0.123482	0.00631528	0.0201033	BILANGES_SERUM_RESPONSE_TRANSLATION	0.117166	Curated	HGSC
0.0967164	0.00645501	0.0203108	BILANGES_RAPAMYCIN_SENSITIVE_GENES	0.0902614	Curated	HGSC
0.186965	0.00661727	0.0215135	CHEOK_RESPONSE_TO_MERCAPTOPURINE_AND_LD_MTX_UP	0.180348	Curated	HGSC
0.00544111	0.00681089	0.0215916	EHLERS_ANEUPLOIDY_UP	-0.00136977	Curated	HGSC
-0.0644404	0.00739739	0.0223311	KIM_GLIS2_TARGETS_UP	-0.0718378	Curated	HGSC
0.0878395	0.00552521	0.0227819	BASSO_B_LYMPHOCYTE_NETWORK	0.0823143	Curated	HGSC
0.168455	0.00489722	0.0231914	ZHU_CMV_ALL_UP	0.163558	Curated	HGSC
-0.236859	0.00698861	0.0231999	ZHOU_CELL_CYCLE_GENES_IN_IR_RESPONSE_2HR	-0.243847	Curated	HGSC
0.206786	0.00608542	0.0240407	REACTOME_REGULATION_OF_GLUCOKINASE_BY_GLUCOKINASE_REGULATORY_PROTEIN	0.2007	Curated	HGSC
-0.121899	0.00937949	0.0243501	REACTOME_METABOLISM_OF_CARBOHYDRATES	-0.131278	Curated	HGSC
0.11048	-0.00238077	0.0245576	GRADE_COLON_CANCER_UP	0.112861	Curated	HGSC
-0.110127	0.00706922	0.0251936	IIZUKA_LIVER_CANCER_PROGRESSION_G2_G3_UP	-0.117196	Curated	HGSC
-0.491117	0.00912662	0.0256615	PID_INTEGRIN3_PATHWAY	-0.500243	Curated	HGSC
-0.135568	0.0117666	0.0257333	HAN_SATB1_TARGETS_DN	-0.147335	Curated	HGSC
-0.324247	0.00874944	0.0259478	GOTZMANN_EPITHELIAL_TO_MESENCHYMAL_TRANSITION_UP	-0.332997	Curated	HGSC
-0.269803	0.00851364	0.026079	WOO_LIVER_CANCER_RECURRENCE_DN	-0.278317	Curated	HGSC
-0.568327	0.00749547	0.0266596	REACTOME_COMMON_PATHWAY	-0.575823	Curated	HGSC
-0.0940168	0.00716955	0.0279384	KYNG_RESPONSE_TO_H2O2_VIA_ERCC6_UP	-0.101186	Curated	HGSC
-0.12659	0.00907985	0.0281033	REACTOME_PLATELET_ACTIVATION_SIGNALING_AND_AGGREGATION	-0.13567	Curated	HGSC
-0.029097	0.0071369	0.0282656	MARKEY_RB1_CHRONIC_LOF_UP	-0.0362339	Curated	HGSC
-0.26201	0.00826207	0.0287557	MCBRYAN_PUBERTAL_TGFB1_TARGETS_DN	-0.270272	Curated	HGSC
0.219844	0.00516791	0.0289774	REACTOME_ACTIVATION_OF_THE_MRNA_UPON_BINDING_OF_THE_CAP_BINDING_COMPLEX_AND_EIFS_AND_SUBSEQUENT_BINDING_TO_43S	0.214676	Curated	HGSC
0.0627268	0.00617148	0.0291757	MATTIOLI_MGUS_VS_PCL	0.0565553	Curated	HGSC
-0.105252	0.00937906	0.0291953	WAMUNYOKOLI_OVARIAN_CANCER_LMP_UP	-0.114631	Curated	HGSC
-0.157075	0.00814115	0.029252	KAYO_CALORIE_RESTRICTION_MUSCLE_UP	-0.165216	Curated	HGSC
0.287347	0.00600631	0.0294952	REACTOME_EXTENSION_OF_TELOMERES	0.281341	Curated	HGSC
-0.121789	0.00765844	0.0295937	VERRECCHIA_EARLY_RESPONSE_TO_TGFB1	-0.129447	Curated	HGSC
-0.287427	0.00711468	0.0296705	BIOCARTA_LEPTIN_PATHWAY	-0.294542	Curated	HGSC
-0.251282	0.00859494	0.0302192	KEGG_PEROXISOME	-0.259877	Curated	HGSC
-0.0228459	0.00689964	0.030797	CHANGOLKAR_H2AFY_TARGETS_DN	-0.0297455	Curated	HGSC
-0.611547	0.00745454	0.0311265	OXFORD_RALA_AND_RALB_TARGETS_DN	-0.619002	Curated	HGSC
-0.231679	0.00885773	0.0319441	SMITH_TERT_TARGETS_DN	-0.240536	Curated	HGSC
0.136712	0.00620078	0.0322946	NUTT_GBM_VS_AO_GLIOMA_DN	0.130511	Curated	HGSC
0.0255682	0.00626607	0.0329387	DACOSTA_UV_RESPONSE_VIA_ERCC3_UP	0.0193021	Curated	HGSC
-0.180464	0.00717117	0.034334	TERAMOTO_OPN_TARGETS_CLUSTER_7	-0.187636	Curated	HGSC
-0.178876	0.00753138	0.0343835	ALONSO_METASTASIS_EMT_UP	-0.186407	Curated	HGSC
-0.298292	0.0080438	0.0345974	ROY_WOUND_BLOOD_VESSEL_UP	-0.306336	Curated	HGSC
-0.247556	0.00714918	0.0349455	WU_HBX_TARGETS_1_UP	-0.254705	Curated	HGSC
0.170942	-0.00695609	0.0350072	PUJANA_CHEK2_PCC_NETWORK	0.177898	Curated	HGSC
-0.256657	0.00720099	0.0351016	TOMIDA_METASTASIS_DN	-0.263858	Curated	HGSC
-0.155189	0.00780614	0.0351065	ROSS_AML_WITH_MLL_FUSIONS	-0.162995	Curated	HGSC
0.0764279	0.00623903	0.0352772	REACTOME_ORC1_REMOVAL_FROM_CHROMATIN	0.0701889	Curated	HGSC
0.0716834	0.00620854	0.0356954	KEGG_PYRIMIDINE_METABOLISM	0.0654749	Curated	HGSC
0.230771	0.00633601	0.0358329	NIELSEN_SYNOVIAL_SARCOMA_DN	0.224435	Curated	HGSC
-0.332066	0.00869276	0.035839	PID_A6B1_A6B4_INTEGRIN_PATHWAY	-0.340759	Curated	HGSC
0.207843	0.00562609	0.035911	REACTOME_METABOLISM_OF_NON_CODING_RNA	0.202217	Curated	HGSC
-0.828825	0.00730662	0.0360147	SMID_BREAST_CANCER_RELAPSE_IN_LIVER_UP	-0.836132	Curated	HGSC
0.00778073	0.00676656	0.0361209	RODWELL_AGING_KIDNEY_UP	0.00101416	Curated	HGSC
0.127846	0.00506076	0.0362963	PECE_MAMMARY_STEM_CELL_UP	0.122785	Curated	HGSC
-0.0714984	0.00822577	0.0363372	RIGGINS_TAMOXIFEN_RESISTANCE_DN	-0.0797242	Curated	HGSC
0.0496393	0.00592976	0.0364134	BENPORATH_MYC_TARGETS_WITH_EBOX	0.0437095	Curated	HGSC
0.148744	0.00590851	0.0364355	ZHONG_RESPONSE_TO_AZACITIDINE_AND_TSA_DN	0.142835	Curated	HGSC
-0.263504	0.00733301	0.0366617	GAVIN_PDE3B_TARGETS	-0.270837	Curated	HGSC
-0.332334	0.00833544	0.0367643	MARCHINI_TRABECTEDIN_RESISTANCE_DN	-0.34067	Curated	HGSC
-0.429266	0.00989469	0.0369316	YAO_TEMPORAL_RESPONSE_TO_PROGESTERONE_CLUSTER_16	-0.439161	Curated	HGSC
0.102392	0.00490992	0.0372026	MARKEY_RB1_ACUTE_LOF_DN	0.097482	Curated	HGSC
0.0825694	0.00623506	0.037408	REACTOME_ASSEMBLY_OF_THE_PRE_REPLICATIVE_COMPLEX	0.0763343	Curated	HGSC
-0.0530441	0.00794696	0.0378798	REACTOME_METABOLISM_OF_AMINO_ACIDS_AND_DERIVATIVES	-0.0609911	Curated	HGSC
0.288843	0.00638352	0.0379215	REACTOME_POL_SWITCHING	0.28246	Curated	HGSC
-0.29151	0.00770161	0.0387697	HUANG_FOXA2_TARGETS_DN	-0.299212	Curated	HGSC
0.196839	0.00600664	0.0390215	OXFORD_RALA_OR_RALB_TARGETS_UP	0.190832	Curated	HGSC
-0.689811	0.00722337	0.0391559	KANG_GIST_WITH_PDGFRA_DN	-0.697034	Curated	HGSC
-0.0270074	0.00733547	0.0393535	NING_CHRONIC_OBSTRUCTIVE_PULMONARY_DISEASE_UP	-0.0343429	Curated	HGSC
0.214319	0.00627696	0.0397232	YUAN_ZNF143_PARTNERS	0.208042	Curated	HGSC
0.116115	0.00558225	0.0397983	REACTOME_S_PHASE	0.110533	Curated	HGSC
0.250721	0.00332643	0.0404822	REACTOME_TCA_CYCLE_AND_RESPIRATORY_ELECTRON_TRANSPORT	0.247395	Curated	HGSC
0.233628	0.00633001	0.0411419	BIOCARTA_AKT_PATHWAY	0.227298	Curated	HGSC
0.151513	0.0061755	0.0411987	REACTOME_GLUCOSE_TRANSPORT	0.145337	Curated	HGSC
0.0376074	0.00568856	0.0414102	FULCHER_INFLAMMATORY_RESPONSE_LECTIN_VS_LPS_DN	0.0319188	Curated	HGSC
-0.116763	0.0102265	0.0418414	FARMER_BREAST_CANCER_APOCRINE_VS_BASAL	-0.126989	Curated	HGSC
-0.259044	0.00772427	0.0431217	WENG_POR_TARGETS_LIVER_UP	-0.266769	Curated	HGSC
0.0885706	0.00597815	0.0433744	PID_CXCR4_PATHWAY	0.0825925	Curated	HGSC
-0.734021	0.00769405	0.0437938	REACTOME_CS_DS_DEGRADATION	-0.741715	Curated	HGSC
-0.124005	0.0077128	0.043865	RUAN_RESPONSE_TO_TNF_DN	-0.131717	Curated	HGSC
-0.105754	0.00689045	0.0443666	NIKOLSKY_BREAST_CANCER_20P13_AMPLICON	-0.112645	Curated	HGSC
-0.145709	0.00756301	0.0446215	POMEROY_MEDULLOBLASTOMA_DESMOPLASIC_VS_CLASSIC_DN	-0.153272	Curated	HGSC
0.146167	0.00174952	0.0447744	PUJANA_BRCA2_PCC_NETWORK	0.144417	Curated	HGSC
-0.811283	0.00754131	0.0457324	RANKIN_ANGIOGENIC_TARGETS_OF_VHL_HIF2A_DN	-0.818824	Curated	HGSC
-0.0478644	0.00691273	0.0468986	REACTOME_PYRIMIDINE_METABOLISM	-0.0547772	Curated	HGSC
0.178117	0.00538461	0.0472601	BHATTACHARYA_EMBRYONIC_STEM_CELL	0.172733	Curated	HGSC
0.138396	0.00670765	0.0481864	KORKOLA_CHORIOCARCINOMA_UP	0.131689	Curated	HGSC
0.127149	0.00609976	0.0482078	FLOTHO_PEDIATRIC_ALL_THERAPY_RESPONSE_UP	0.12105	Curated	HGSC
-0.0797317	0.0074848	0.0482163	REACTOME_METABOLISM_OF_NUCLEOTIDES	-0.0872165	Curated	HGSC
-0.465309	0.00765543	0.0491106	BIOCARTA_CLASSIC_PATHWAY	-0.472965	Curated	HGSC
-0.149117	0.00912667	0.0494126	LANDIS_ERBB2_BREAST_TUMORS_324_DN	-0.158244	Curated	HGSC
0.204884	0.00603255	0.0495792	KEGG_CITRATE_CYCLE_TCA_CYCLE	0.198851	Curated	HGSC
-0.268152	0.00771431	0.0496594	KEGG_PRION_DISEASES	-0.275866	Curated	HGSC
-0.128187	0.00694772	0.0501099	OHASHI_AURKB_TARGETS	-0.135134	Curated	HGSC
0.222525	0.00645052	0.0503104	MEINHOLD_OVARIAN_CANCER_LOW_GRADE_DN	0.216074	Curated	HGSC
-0.996874	0.00800908	0.050937	MCBRYAN_TERMINAL_END_BUD_UP	-1.00488	Curated	HGSC
0.282258	0.00606226	0.0510744	VALK_AML_CLUSTER_6	0.276196	Curated	HGSC
-0.244327	0.00725792	0.0512794	WELCH_GATA1_TARGETS	-0.251585	Curated	HGSC
0.0947727	0.0057943	0.0515596	REACTOME_CELL_CYCLE_CHECKPOINTS	0.0889784	Curated	HGSC
0.29437	0.00641839	0.0530797	KALMA_E2F1_TARGETS	0.287951	Curated	HGSC
0.231291	0.00616613	0.053183	KEGG_BASE_EXCISION_REPAIR	0.225125	Curated	HGSC
-0.390321	0.00817763	0.0534864	CUI_TCF21_TARGETS_UP	-0.398499	Curated	HGSC
-0.0427591	0.00721747	0.05354	BROWNE_HCMV_INFECTION_8HR_UP	-0.0499765	Curated	HGSC
-0.671532	0.00761916	0.0542435	REACTOME_KERATAN_SULFATE_DEGRADATION	-0.679151	Curated	HGSC
0.040816	0.00626855	0.054826	SHEPARD_CRUSH_AND_BURN_MUTANT_UP	0.0345474	Curated	HGSC
-0.116795	0.0103839	0.0551079	DEBIASI_APOPTOSIS_BY_REOVIRUS_INFECTION_DN	-0.127179	Curated	HGSC
-0.355471	0.00778456	0.0563327	WEINMANN_ADAPTATION_TO_HYPOXIA_UP	-0.363256	Curated	HGSC
0.0445911	0.00650986	0.0567735	GROSS_HYPOXIA_VIA_HIF1A_UP	0.0380812	Curated	HGSC
-0.144038	0.00746359	0.0582665	LEE_LIVER_CANCER_MYC_E2F1_UP	-0.151501	Curated	HGSC
-0.315114	0.00757874	0.0586066	MISHRA_CARCINOMA_ASSOCIATED_FIBROBLAST_DN	-0.322693	Curated	HGSC
0.0226975	0.00673211	0.059022	BURTON_ADIPOGENESIS_4	0.0159654	Curated	HGSC
0.103266	0.00097447	0.0602974	TIEN_INTESTINE_PROBIOTICS_24HR_UP	0.102292	Curated	HGSC
0.112885	0.00519476	0.0605582	REACTOME_MITOTIC_M_M_G1_PHASES	0.10769	Curated	HGSC
0.238332	0.00579712	0.0623492	MODY_HIPPOCAMPUS_PRENATAL	0.232535	Curated	HGSC
0.171056	0.00564286	0.0627044	HILLION_HMGA1_TARGETS	0.165413	Curated	HGSC
0.0607374	0.00662805	0.0627271	KEEN_RESPONSE_TO_ROSIGLITAZONE_UP	0.0541093	Curated	HGSC
0.174708	0.00587142	0.0627293	SCHLOSSER_MYC_TARGETS_AND_SERUM_RESPONSE_DN	0.168836	Curated	HGSC
0.152008	0.00403852	0.0627474	YAO_TEMPORAL_RESPONSE_TO_PROGESTERONE_CLUSTER_13	0.14797	Curated	HGSC
-0.208994	0.00755143	0.0631429	LIAO_HAVE_SOX4_BINDING_SITES	-0.216545	Curated	HGSC
-0.0933586	0.0077594	0.0631624	WOOD_EBV_EBNA1_TARGETS_UP	-0.101118	Curated	HGSC
-0.108101	0.00725496	0.0641264	BURTON_ADIPOGENESIS_PEAK_AT_24HR	-0.115356	Curated	HGSC
0.219918	0.00651879	0.0641785	KORKOLA_TERATOMA_UP	0.213399	Curated	HGSC
-0.0466657	0.0070796	0.0651671	HENDRICKS_SMARCA4_TARGETS_UP	-0.0537453	Curated	HGSC
0.189323	0.00369524	0.0653762	KEGG_SPLICEOSOME	0.185628	Curated	HGSC
-0.0879266	0.00723335	0.0654931	NADLER_OBESITY_DN	-0.09516	Curated	HGSC
-0.525257	0.00768337	0.0659615	NIELSEN_SCHWANNOMA_DN	-0.532941	Curated	HGSC
-0.44255	0.008358	0.0662611	LUI_THYROID_CANCER_CLUSTER_2	-0.450908	Curated	HGSC
-0.187574	0.0137968	0.0663434	DELYS_THYROID_CANCER_UP	-0.201371	Curated	HGSC
0.0440702	0.00645723	0.0663906	KEGG_FC_GAMMA_R_MEDIATED_PHAGOCYTOSIS	0.037613	Curated	HGSC
-0.00222057	0.0068197	0.0666249	XU_RESPONSE_TO_TRETINOIN_UP	-0.00904027	Curated	HGSC
-0.269742	0.00734517	0.0677809	MOOTHA_GLYCOGEN_METABOLISM	-0.277087	Curated	HGSC
-0.370188	0.00714494	0.0679175	KAPOSI_LIVER_CANCER_MET_DN	-0.377333	Curated	HGSC
-0.324625	0.00755174	0.0679862	REACTOME_PEROXISOMAL_LIPID_METABOLISM	-0.332177	Curated	HGSC
0.196411	0.00606564	0.0686944	REACTOME_TRANSPORT_OF_RIBONUCLEOPROTEINS_INTO_THE_HOST_NUCLEUS	0.190346	Curated	HGSC
0.00728958	0.00679203	0.06871	DEURIG_T_CELL_PROLYMPHOCYTIC_LEUKEMIA_UP	0.000497552	Curated	HGSC
0.237957	0.00527422	0.0687798	IRITANI_MAD1_TARGETS_DN	0.232683	Curated	HGSC
-0.197883	0.00705149	0.068781	REACTOME_REGULATION_OF_RHEB_GTPASE_ACTIVITY_BY_AMPK	-0.204935	Curated	HGSC
-0.0818733	0.00805764	0.0690778	KAAB_FAILED_HEART_ATRIUM_DN	-0.0899309	Curated	HGSC
0.0973998	0.0063703	0.0692611	APPIERTO_RESPONSE_TO_FENRETINIDE_DN	0.0910295	Curated	HGSC
0.00320364	0.00685203	0.0698794	KEGG_PURINE_METABOLISM	-0.00364839	Curated	HGSC
0.0169644	0.00677721	0.0700173	GREENBAUM_E2A_TARGETS_UP	0.0101872	Curated	HGSC
-0.192074	0.00707436	0.0716807	GRAHAM_CML_QUIESCENT_VS_NORMAL_DIVIDING_DN	-0.199148	Curated	HGSC
-0.245073	0.0086666	0.0724226	NELSON_RESPONSE_TO_ANDROGEN_UP	-0.25374	Curated	HGSC
0.316445	0.00624918	0.0725089	REACTOME_HOMOLOGOUS_RECOMBINATION_REPAIR_OF_REPLICATION_INDEPENDENT_DOUBLE_STRAND_BREAKS	0.310195	Curated	HGSC
0.164122	0.00657042	0.0725413	KEGG_VALINE_LEUCINE_AND_ISOLEUCINE_BIOSYNTHESIS	0.157551	Curated	HGSC
-0.000860276	0.00694159	0.0725972	WANG_CLIM2_TARGETS_DN	-0.00780187	Curated	HGSC
0.0379382	0.00652888	0.0731049	BOUDOUKHA_BOUND_BY_IGF2BP2	0.0314094	Curated	HGSC
0.07222	0.00673758	0.0732101	REACTOME_AKT_PHOSPHORYLATES_TARGETS_IN_THE_CYTOSOL	0.0654824	Curated	HGSC
0.144861	0.00582839	0.0735412	RHODES_UNDIFFERENTIATED_CANCER	0.139032	Curated	HGSC
0.140579	-0.0170103	0.0741045	PUJANA_BRCA1_PCC_NETWORK	0.157589	Curated	HGSC
-0.149384	0.00725149	0.0741871	KEGG_SELENOAMINO_ACID_METABOLISM	-0.156636	Curated	HGSC
0.158484	0.00424436	0.0753724	ZHANG_TLX_TARGETS_36HR_DN	0.154239	Curated	HGSC
-0.432997	0.00772943	0.0754248	BIOCARTA_COMP_PATHWAY	-0.440726	Curated	HGSC
0.279692	0.00602814	0.0755676	KEGG_MISMATCH_REPAIR	0.273664	Curated	HGSC
0.0399317	0.00660671	0.0762943	JACKSON_DNMT1_TARGETS_UP	0.033325	Curated	HGSC
0.100085	0.00618797	0.0764395	HUANG_DASATINIB_RESISTANCE_UP	0.0938968	Curated	HGSC
-0.145197	0.0119317	0.0765406	RUTELLA_RESPONSE_TO_HGF_UP	-0.157129	Curated	HGSC
0.18942	0.00338217	0.0781907	REACTOME_PROCESSING_OF_CAPPED_INTRON_CONTAINING_PRE_MRNA	0.186038	Curated	HGSC
-0.00435118	0.00688181	0.0782214	YAO_TEMPORAL_RESPONSE_TO_PROGESTERONE_CLUSTER_9	-0.011233	Curated	HGSC
0.231004	0.00653747	0.0785506	SCHAEFFER_PROSTATE_DEVELOPMENT_AND_CANCER_BOX1_DN	0.224466	Curated	HGSC
-0.400692	0.00845918	0.0787916	HOUSTIS_ROS	-0.409151	Curated	HGSC
0.0468717	0.00655885	0.0798352	LIN_MELANOMA_COPY_NUMBER_UP	0.0403128	Curated	HGSC
0.17407	0.00434267	0.0802777	LI_WILMS_TUMOR_VS_FETAL_KIDNEY_1_DN	0.169728	Curated	HGSC
-0.240294	0.00833148	0.0816462	URS_ADIPOCYTE_DIFFERENTIATION_UP	-0.248626	Curated	HGSC
-0.206117	0.00699751	0.0828968	TCGA_GLIOBLASTOMA_MUTATED	-0.213115	Curated	HGSC
0.160827	0.00564515	0.0833725	HILLION_HMGA1B_TARGETS	0.155182	Curated	HGSC
0.0373661	0.00668681	0.0836256	CHENG_RESPONSE_TO_NICKEL_ACETATE	0.0306793	Curated	HGSC
0.172591	0.00655773	0.0840415	REACTOME_SEMA3A_PAK_DEPENDENT_AXON_REPULSION	0.166034	Curated	HGSC
-0.190543	0.00695393	0.0845758	MARIADASON_RESPONSE_TO_BUTYRATE_CURCUMIN_SULINDAC_TSA_2	-0.197497	Curated	HGSC
0.0215819	0.0066903	0.0852507	OUELLET_CULTURED_OVARIAN_CANCER_INVASIVE_VS_LMP_UP	0.0148916	Curated	HGSC
0.0348502	0.00602549	0.0858785	GOLDRATH_ANTIGEN_RESPONSE	0.0288247	Curated	HGSC
-0.239084	0.00903377	0.0862356	REACTOME_L1CAM_INTERACTIONS	-0.248118	Curated	HGSC
0.258207	0.00658026	0.0869117	CASORELLI_APL_SECONDARY_VS_DE_NOVO_DN	0.251627	Curated	HGSC
0.159914	0.00630049	0.087733	YU_MYC_TARGETS_UP	0.153613	Curated	HGSC
0.0817816	-0.00147875	0.0884417	DANG_BOUND_BY_MYC	0.0832603	Curated	HGSC
-0.401729	0.00778661	0.0890202	REACTOME_A_TETRASACCHARIDE_LINKER_SEQUENCE_IS_REQUIRED_FOR_GAG_SYNTHESIS	-0.409516	Curated	HGSC
-0.0194687	0.00690087	0.0894916	CREIGHTON_AKT1_SIGNALING_VIA_MTOR_UP	-0.0263695	Curated	HGSC
0.21742	0.00541033	0.0895528	MENSSEN_MYC_TARGETS	0.21201	Curated	HGSC
-0.0304381	0.00686758	0.0898447	KOINUMA_COLON_CANCER_MSI_UP	-0.0373057	Curated	HGSC
0.0957068	0.00633813	0.090044	ZHOU_TNF_SIGNALING_4HR	0.0893686	Curated	HGSC
0.137614	0.00520129	0.0901617	BURTON_ADIPOGENESIS_5	0.132413	Curated	HGSC
0.119896	0.00529717	0.091834	REACTOME_SIGNALING_BY_THE_B_CELL_RECEPTOR_BCR	0.114599	Curated	HGSC
-0.162129	0.00767003	0.0921252	LEE_LIVER_CANCER_E2F1_UP	-0.169799	Curated	HGSC
0.08358	0.006645	0.0923709	REACTOME_PYRUVATE_METABOLISM	0.076935	Curated	HGSC
-0.191774	0.00761171	0.0923719	KHETCHOUMIAN_TRIM24_TARGETS_UP	-0.199386	Curated	HGSC
0.189858	0.0059531	0.0924602	REACTOME_TRANSPORT_OF_MATURE_MRNA_DERIVED_FROM_AN_INTRONLESS_TRANSCRIPT	0.183905	Curated	HGSC
0.0796355	0.00651074	0.0926535	BOYAULT_LIVER_CANCER_SUBCLASS_G23_UP	0.0731247	Curated	HGSC
0.135589	0.00603072	0.0927923	PID_TELOMERASE_PATHWAY	0.129559	Curated	HGSC
-0.000940361	0.00683643	0.0928775	BOYLAN_MULTIPLE_MYELOMA_C_UP	-0.00777679	Curated	HGSC
-0.0520488	0.00718731	0.0929403	LEE_AGING_CEREBELLUM_UP	-0.0592361	Curated	HGSC
0.197913	0.0064911	0.0937359	REACTOME_RESOLUTION_OF_AP_SITES_VIA_THE_MULTIPLE_NUCLEOTIDE_PATCH_REPLACEMENT_PATHWAY	0.191422	Curated	HGSC
-0.168888	0.0073071	0.0942103	JOSEPH_RESPONSE_TO_SODIUM_BUTYRATE_UP	-0.176195	Curated	HGSC
0.055112	0.00599777	0.0946913	GOLDRATH_HOMEOSTATIC_PROLIFERATION	0.0491143	Curated	HGSC
-0.235976	0.00738882	0.0959618	YANG_BREAST_CANCER_ESR1_DN	-0.243364	Curated	HGSC
0.103521	0.0064576	0.0960919	PID_PI3K_PLC_TRK_PATHWAY	0.097063	Curated	HGSC
-0.260333	0.00902293	0.096223	WESTON_VEGFA_TARGETS	-0.269356	Curated	HGSC
-0.1449	0.00804198	0.0965711	NAKAMURA_ADIPOGENESIS_LATE_UP	-0.152942	Curated	HGSC
-0.160263	0.00804017	0.0970579	LEE_AGING_NEOCORTEX_UP	-0.168303	Curated	HGSC
-0.173969	0.0091073	0.0970769	WAMUNYOKOLI_OVARIAN_CANCER_GRADES_1_2_UP	-0.183076	Curated	HGSC
-0.247934	0.00757081	0.0984129	PID_ARF6_PATHWAY	-0.255504	Curated	HGSC
0.133231	0.00655977	0.0988638	HEDENFALK_BREAST_CANCER_BRACX_UP	0.126671	Curated	HGSC
0.125018	0.0063623	0.0997856	BURTON_ADIPOGENESIS_PEAK_AT_8HR	0.118656	Curated	HGSC
-0.103972	0.00703873	0.0999594	GOLUB_ALL_VS_AML_DN	-0.111011	Curated	HGSC
-0.145645	0.00855981	0.100673	CHIARADONNA_NEOPLASTIC_TRANSFORMATION_CDC25_UP	-0.154205	Curated	HGSC
-0.299178	0.0072188	0.102209	NIKOLSKY_BREAST_CANCER_14Q22_AMPLICON	-0.306396	Curated	HGSC
-0.0175193	0.00708226	0.10227	CHIARADONNA_NEOPLASTIC_TRANSFORMATION_KRAS_UP	-0.0246016	Curated	HGSC
-0.298208	0.0111106	0.102295	YAMAZAKI_TCEB3_TARGETS_UP	-0.309318	Curated	HGSC
0.26542	0.00622441	0.102922	REACTOME_LAGGING_STRAND_SYNTHESIS	0.259196	Curated	HGSC
0.0387457	0.00663319	0.10354	BYSTROEM_CORRELATED_WITH_IL5_UP	0.0321126	Curated	HGSC
-0.514963	0.00837234	0.103708	NAKAMURA_ADIPOGENESIS_LATE_DN	-0.523335	Curated	HGSC
-0.171835	0.00750388	0.103854	CHIBA_RESPONSE_TO_TSA	-0.179338	Curated	HGSC
0.307249	0.00640102	0.109188	REACTOME_REGULATION_OF_PYRUVATE_DEHYDROGENASE_PDH_COMPLEX	0.300848	Curated	HGSC
0.0534509	0.00667318	0.109392	REACTOME_GPVI_MEDIATED_ACTIVATION_CASCADE	0.0467778	Curated	HGSC
0.089454	0.00647091	0.109773	PID_PI3KCI_AKT_PATHWAY	0.0829831	Curated	HGSC
0.0748498	0.00648907	0.109904	MORI_LARGE_PRE_BII_LYMPHOCYTE_DN	0.0683607	Curated	HGSC
0.0802305	0.0063974	0.112444	LY_AGING_OLD_DN	0.0738331	Curated	HGSC
0.280208	0.00619114	0.113833	REACTOME_GENERATION_OF_SECOND_MESSENGER_MOLECULES	0.274017	Curated	HGSC
0.127083	0.00553301	0.114712	REACTOME_DOWNSTREAM_SIGNALING_EVENTS_OF_B_CELL_RECEPTOR_BCR	0.12155	Curated	HGSC
0.106477	0.00462683	0.114745	RICKMAN_METASTASIS_DN	0.10185	Curated	HGSC
-0.206725	0.00706209	0.115143	CASTELLANO_NRAS_TARGETS_DN	-0.213787	Curated	HGSC
0.126457	0.00590424	0.115475	MORI_SMALL_PRE_BII_LYMPHOCYTE_DN	0.120552	Curated	HGSC
-0.058873	0.00802746	0.116423	BURTON_ADIPOGENESIS_6	-0.0669005	Curated	HGSC
0.112474	0.00645717	0.116647	HOLLEMAN_ASPARAGINASE_RESISTANCE_B_ALL_UP	0.106017	Curated	HGSC
0.0282572	0.0066249	0.116649	CROMER_METASTASIS_DN	0.0216322	Curated	HGSC
0.149193	0.00566794	0.116922	MORI_IMMATURE_B_LYMPHOCYTE_DN	0.143525	Curated	HGSC
-0.0702903	0.00694486	0.117664	KANNAN_TP53_TARGETS_DN	-0.0772352	Curated	HGSC
0.0621295	0.00622056	0.117733	YAGI_AML_WITH_T_9_11_TRANSLOCATION	0.0559089	Curated	HGSC
0.080855	0.00589767	0.118101	DAZARD_UV_RESPONSE_CLUSTER_G6	0.0749574	Curated	HGSC
-0.0152437	0.00685246	0.11889	REACTOME_SYNTHESIS_AND_INTERCONVERSION_OF_NUCLEOTIDE_DI_AND_TRIPHOSPHATES	-0.0220962	Curated	HGSC
0.137671	0.00637395	0.119139	ELVIDGE_HIF1A_AND_HIF2A_TARGETS_UP	0.131298	Curated	HGSC
-0.279124	0.00878791	0.119446	LANDIS_BREAST_CANCER_PROGRESSION_DN	-0.287912	Curated	HGSC
0.118602	0.00630206	0.119551	LEE_LIVER_CANCER_MYC_UP	0.1123	Curated	HGSC
-0.253741	0.00735313	0.119829	REACTOME_AMINO_ACID_SYNTHESIS_AND_INTERCONVERSION_TRANSAMINATION	-0.261094	Curated	HGSC
-0.522272	0.00815546	0.120544	KEGG_GLYCINE_SERINE_AND_THREONINE_METABOLISM	-0.530427	Curated	HGSC
-0.10605	0.00750282	0.121282	ROSS_LEUKEMIA_WITH_MLL_FUSIONS	-0.113553	Curated	HGSC
0.176241	0.0066031	0.121793	BIOCARTA_EIF2_PATHWAY	0.169638	Curated	HGSC
-0.0140848	0.00779833	0.122101	MARTINEZ_RB1_AND_TP53_TARGETS_DN	-0.0218832	Curated	HGSC
-0.154169	0.00728936	0.122845	XU_HGF_SIGNALING_NOT_VIA_AKT1_48HR_UP	-0.161459	Curated	HGSC
-0.242374	0.00808037	0.123393	LEE_LIVER_CANCER_ACOX1_UP	-0.250455	Curated	HGSC
0.0469441	0.00652798	0.123641	PID_P73PATHWAY	0.0404161	Curated	HGSC
-0.0755708	0.00710307	0.12465	KEGG_TRYPTOPHAN_METABOLISM	-0.0826739	Curated	HGSC
0.0966484	0.0065365	0.124696	JIANG_AGING_CEREBRAL_CORTEX_UP	0.0901119	Curated	HGSC
0.040343	0.00675088	0.124951	KANG_CISPLATIN_RESISTANCE_UP	0.0335921	Curated	HGSC
0.0216467	0.0064631	0.125471	RIZKI_TUMOR_INVASIVENESS_3D_DN	0.0151836	Curated	HGSC
0.196553	0.00537585	0.125903	REACTOME_TRANSPORT_OF_MATURE_TRANSCRIPT_TO_CYTOPLASM	0.191177	Curated	HGSC
0.17552	0.00340665	0.126799	REACTOME_MRNA_PROCESSING	0.172114	Curated	HGSC
-0.000172598	0.00682397	0.127159	KEGG_BETA_ALANINE_METABOLISM	-0.00699657	Curated	HGSC
0.262013	0.00638542	0.127349	REACTOME_REPAIR_SYNTHESIS_FOR_GAP_FILLING_BY_DNA_POL_IN_TC_NER	0.255627	Curated	HGSC
0.0274946	0.00674719	0.128166	KYNG_ENVIRONMENTAL_STRESS_RESPONSE_NOT_BY_GAMMA_IN_WS	0.0207474	Curated	HGSC
-0.343077	0.00754067	0.12858	ABRAHAM_ALPC_VS_MULTIPLE_MYELOMA_UP	-0.350618	Curated	HGSC
0.186937	0.00574881	0.129465	REN_BOUND_BY_E2F	0.181188	Curated	HGSC
-0.0805442	0.00691086	0.12952	REACTOME_SEMA3A_PLEXIN_REPULSION_SIGNALING_BY_INHIBITING_INTEGRIN_ADHESION	-0.087455	Curated	HGSC
0.279864	0.0065608	0.129704	MOOTHA_PYR	0.273303	Curated	HGSC
0.00543283	0.00680947	0.130108	WANG_BARRETTS_ESOPHAGUS_DN	-0.00137664	Curated	HGSC
0.0995022	0.00476485	0.130625	PAL_PRMT5_TARGETS_UP	0.0947373	Curated	HGSC
-0.010925	0.00687008	0.131122	GROSS_HYPOXIA_VIA_ELK3_ONLY_DN	-0.0177951	Curated	HGSC
-0.0641444	0.00714754	0.132377	BURTON_ADIPOGENESIS_7	-0.0712919	Curated	HGSC
0.0257985	0.00545784	0.132728	BYSTRYKH_HEMATOPOIESIS_STEM_CELL_QTL_TRANS	0.0203406	Curated	HGSC
-0.508638	0.0071921	0.132774	BOYLAN_MULTIPLE_MYELOMA_PCA1_DN	-0.51583	Curated	HGSC
0.323454	0.00599864	0.133751	XU_AKT1_TARGETS_6HR	0.317455	Curated	HGSC
-0.402146	0.00815686	0.135222	VALK_AML_CLUSTER_9	-0.410302	Curated	HGSC
-0.0508893	0.0071973	0.135451	HOSHIDA_LIVER_CANCER_SURVIVAL_UP	-0.0580866	Curated	HGSC
-0.054562	0.00684292	0.135826	BAFNA_MUC4_TARGETS_DN	-0.0614049	Curated	HGSC
-0.106716	0.0076102	0.136278	REACTOME_CELL_SURFACE_INTERACTIONS_AT_THE_VASCULAR_WALL	-0.114326	Curated	HGSC
0.103524	0.00674825	0.137244	KIM_PTEN_TARGETS_DN	0.0967758	Curated	HGSC
-0.246334	0.00726153	0.137361	KYNG_RESPONSE_TO_H2O2_VIA_ERCC6	-0.253596	Curated	HGSC
0.164044	0.00602589	0.137408	REACTOME_PYRUVATE_METABOLISM_AND_CITRIC_ACID_TCA_CYCLE	0.158018	Curated	HGSC
0.216216	0.00630361	0.137669	PID_BARD1_PATHWAY	0.209913	Curated	HGSC
0.0885905	0.00560164	0.137819	HOFFMANN_LARGE_TO_SMALL_PRE_BII_LYMPHOCYTE_UP	0.0829888	Curated	HGSC
0.0903351	0.00669353	0.137866	DEMAGALHAES_AGING_DN	0.0836416	Curated	HGSC
-0.123061	0.00719599	0.138095	HAHTOLA_MYCOSIS_FUNGOIDES_SKIN_DN	-0.130257	Curated	HGSC
-0.65109	0.00759466	0.138428	LUI_THYROID_CANCER_CLUSTER_5	-0.658685	Curated	HGSC
-0.0419824	0.00730025	0.138669	HOSHIDA_LIVER_CANCER_SURVIVAL_DN	-0.0492826	Curated	HGSC
-0.148092	0.00802088	0.138818	BURTON_ADIPOGENESIS_8	-0.156113	Curated	HGSC
0.00356363	0.00682914	0.139066	JI_RESPONSE_TO_FSH_UP	-0.00326551	Curated	HGSC
0.141045	0.0065647	0.139179	HOLLEMAN_ASPARAGINASE_RESISTANCE_ALL_UP	0.13448	Curated	HGSC
0.403525	0.0063902	0.140359	IIZUKA_LIVER_CANCER_PROGRESSION_G1_G2_UP	0.397135	Curated	HGSC
0.182824	0.0059327	0.140432	REACTOME_MRNA_SPLICING_MINOR_PATHWAY	0.176892	Curated	HGSC
0.0870672	0.00612794	0.140677	REACTOME_M_G1_TRANSITION	0.0809393	Curated	HGSC
-0.665211	0.00730933	0.140903	LY_AGING_OLD_UP	-0.67252	Curated	HGSC
0.142341	0.00615407	0.141086	POMEROY_MEDULLOBLASTOMA_PROGNOSIS_DN	0.136187	Curated	HGSC
0.169318	0.0060979	0.141542	ISHIDA_E2F_TARGETS	0.16322	Curated	HGSC
0.134268	0.00648111	0.143118	REACTOME_CD28_CO_STIMULATION	0.127787	Curated	HGSC
0.0439012	0.00668924	0.143587	CAFFAREL_RESPONSE_TO_THC_DN	0.037212	Curated	HGSC
0.0714289	0.006132	0.14431	REACTOME_G1_S_TRANSITION	0.0652969	Curated	HGSC
-0.0498016	0.00719851	0.144474	FRIDMAN_SENESCENCE_UP	-0.0570001	Curated	HGSC
0.228925	0.00647331	0.144718	LI_CYTIDINE_ANALOGS_CYCTOTOXICITY	0.222452	Curated	HGSC
0.0230884	0.0055349	0.145288	ONKEN_UVEAL_MELANOMA_UP	0.0175535	Curated	HGSC
-0.132572	0.00743466	0.146695	BOYAULT_LIVER_CANCER_SUBCLASS_G3_DN	-0.140006	Curated	HGSC
0.0578449	0.00668368	0.148359	BIOCARTA_PTDINS_PATHWAY	0.0511612	Curated	HGSC
-0.572413	0.00732666	0.148398	NAISHIRO_CTNNB1_TARGETS_WITH_LEF1_MOTIF	-0.579739	Curated	HGSC
0.2902	0.00410922	0.150862	REACTOME_RESPIRATORY_ELECTRON_TRANSPORT_ATP_SYNTHESIS_BY_CHEMIOSMOTIC_COUPLING_AND_HEAT_PRODUCTION_BY_UNCOUPLING_PROTEINS_	0.286091	Curated	HGSC
0.0376497	0.00627091	0.151111	KIM_WT1_TARGETS_12HR_DN	0.0313788	Curated	HGSC
-0.224483	0.00708337	0.151932	REACTOME_PECAM1_INTERACTIONS	-0.231567	Curated	HGSC
0.146891	0.00570763	0.151943	MORI_LARGE_PRE_BII_LYMPHOCYTE_UP	0.141184	Curated	HGSC
-0.14458	0.00707849	0.152185	KEGG_ONE_CARBON_POOL_BY_FOLATE	-0.151658	Curated	HGSC
-0.00612906	0.00683721	0.153614	BIOCARTA_GSK3_PATHWAY	-0.0129663	Curated	HGSC
0.244099	0.00620102	0.155008	REACTOME_DOUBLE_STRAND_BREAK_REPAIR	0.237898	Curated	HGSC
0.133875	0.00584832	0.155296	ZAMORA_NOS2_TARGETS_UP	0.128027	Curated	HGSC
0.193113	0.0056279	0.157008	PEART_HDAC_PROLIFERATION_CLUSTER_DN	0.187485	Curated	HGSC
-0.0165965	0.00704317	0.157023	SEIDEN_ONCOGENESIS_BY_MET	-0.0236397	Curated	HGSC
0.0666236	0.00582362	0.157228	BYSTRYKH_HEMATOPOIESIS_STEM_CELL_AND_BRAIN_QTL_TRANS	0.0608	Curated	HGSC
0.0736632	0.00670598	0.157353	BIOCARTA_ERK5_PATHWAY	0.0669572	Curated	HGSC
0.187803	0.00615383	0.157565	KAMMINGA_EZH2_TARGETS	0.18165	Curated	HGSC
0.194947	0.00643948	0.157861	REACTOME_BASE_EXCISION_REPAIR	0.188508	Curated	HGSC
0.213647	0.00615417	0.157972	PID_ATM_PATHWAY	0.207493	Curated	HGSC
0.102952	0.00635811	0.158402	KEGG_PYRUVATE_METABOLISM	0.0965935	Curated	HGSC
0.146861	0.00448399	0.158433	WELCSH_BRCA1_TARGETS_DN	0.142377	Curated	HGSC
-0.106103	0.00716208	0.158766	BIOCARTA_AGR_PATHWAY	-0.113265	Curated	HGSC
0.0477153	0.00653505	0.159001	REACTOME_CDT1_ASSOCIATION_WITH_THE_CDC6_ORC_ORIGIN_COMPLEX	0.0411803	Curated	HGSC
-0.211181	0.00811875	0.159418	RADMACHER_AML_PROGNOSIS	-0.219299	Curated	HGSC
0.190298	0.00517181	0.160344	FERRANDO_T_ALL_WITH_MLL_ENL_FUSION_DN	0.185127	Curated	HGSC
0.068875	0.00646062	0.162359	JOHANSSON_GLIOMAGENESIS_BY_PDGFB_UP	0.0624144	Curated	HGSC
-0.0362789	0.00918013	0.162956	MARTINEZ_RB1_TARGETS_UP	-0.045459	Curated	HGSC
0.265301	0.00536706	0.163011	LIU_NASOPHARYNGEAL_CARCINOMA	0.259934	Curated	HGSC
0.242993	0.00662933	0.163247	LINDGREN_BLADDER_CANCER_CLUSTER_2A_UP	0.236364	Curated	HGSC
-0.521883	0.00807496	0.163496	OXFORD_RALA_OR_RALB_TARGETS_DN	-0.529958	Curated	HGSC
0.0619444	0.00664896	0.164204	BIOCARTA_VEGF_PATHWAY	0.0552954	Curated	HGSC
0.10782	0.00650296	0.164595	IIZUKA_LIVER_CANCER_PROGRESSION_L0_L1_DN	0.101317	Curated	HGSC
-0.25273	0.00750709	0.164892	DASU_IL6_SIGNALING_SCAR_UP	-0.260237	Curated	HGSC
0.0040252	0.00681326	0.165146	TERAO_AOX4_TARGETS_HG_UP	-0.00278806	Curated	HGSC
0.17054	0.00660994	0.166511	REACTOME_SIGNAL_REGULATORY_PROTEIN_SIRP_FAMILY_INTERACTIONS	0.163931	Curated	HGSC
0.0988766	0.0063771	0.166915	LAU_APOPTOSIS_CDKN2A_UP	0.0924995	Curated	HGSC
0.0975053	0.0062875	0.168265	KEGG_PANCREATIC_CANCER	0.0912178	Curated	HGSC
0.0384785	0.00676346	0.168977	REACTOME_SPRY_REGULATION_OF_FGF_SIGNALING	0.031715	Curated	HGSC
0.0645493	0.00653707	0.169306	MARIADASON_RESPONSE_TO_BUTYRATE_SULINDAC_6	0.0580122	Curated	HGSC
-0.143956	0.00778249	0.171981	RIZKI_TUMOR_INVASIVENESS_2D_DN	-0.151739	Curated	HGSC
0.166395	0.00656702	0.172363	GRASEMANN_RETINOBLASTOMA_WITH_6P_AMPLIFICATION	0.159828	Curated	HGSC
-0.0372665	0.00685899	0.172907	TSUDA_ALVEOLAR_SOFT_PART_SARCOMA	-0.0441255	Curated	HGSC
0.391098	0.00657602	0.173782	MYLLYKANGAS_AMPLIFICATION_HOT_SPOT_2	0.384522	Curated	HGSC
-0.269554	0.0072618	0.173913	WENG_POR_TARGETS_GLOBAL_UP	-0.276816	Curated	HGSC
0.121041	0.0060664	0.175051	REACTOME_P53_INDEPENDENT_G1_S_DNA_DAMAGE_CHECKPOINT	0.114974	Curated	HGSC
-0.0799507	0.0078307	0.17592	DARWICHE_SQUAMOUS_CELL_CARCINOMA_UP	-0.0877814	Curated	HGSC
-0.205312	0.0109152	0.176646	RODWELL_AGING_KIDNEY_NO_BLOOD_UP	-0.216227	Curated	HGSC
0.0514951	0.00663163	0.177557	PID_PI3KCI_PATHWAY	0.0448635	Curated	HGSC
-0.232384	0.00720052	0.177592	KEGG_PANTOTHENATE_AND_COA_BIOSYNTHESIS	-0.239584	Curated	HGSC
-0.243572	0.00752004	0.177842	VALK_AML_CLUSTER_11	-0.251092	Curated	HGSC
0.0451469	0.00659272	0.178174	CHAUHAN_RESPONSE_TO_METHOXYESTRADIOL_UP	0.0385542	Curated	HGSC
-0.156731	0.00769189	0.18019	PID_MYC_REPRESS_PATHWAY	-0.164423	Curated	HGSC
0.122308	0.00663308	0.18091	PID_S1P_S1P4_PATHWAY	0.115675	Curated	HGSC
0.038245	0.00528724	0.180916	ONKEN_UVEAL_MELANOMA_DN	0.0329578	Curated	HGSC
-0.0428546	0.00712777	0.180981	KOKKINAKIS_METHIONINE_DEPRIVATION_96HR_DN	-0.0499823	Curated	HGSC
0.0707329	0.00659503	0.181032	KEGG_ALANINE_ASPARTATE_AND_GLUTAMATE_METABOLISM	0.0641379	Curated	HGSC
-0.185147	0.00784578	0.181078	REACTOME_NCAM_SIGNALING_FOR_NEURITE_OUT_GROWTH	-0.192993	Curated	HGSC
-0.289076	0.00778341	0.181966	ELLWOOD_MYC_TARGETS_DN	-0.296859	Curated	HGSC
0.154755	0.00651782	0.183226	COLLIS_PRKDC_SUBSTRATES	0.148237	Curated	HGSC
0.138688	0.00652932	0.183794	BIOCARTA_RAC1_PATHWAY	0.132159	Curated	HGSC
-0.099286	0.00701295	0.185026	JEON_SMAD6_TARGETS_DN	-0.106299	Curated	HGSC
-0.244868	0.00771324	0.185273	HWANG_PROSTATE_CANCER_MARKERS	-0.252581	Curated	HGSC
-0.0110121	0.00688114	0.186855	NAKAMURA_CANCER_MICROENVIRONMENT_DN	-0.0178933	Curated	HGSC
0.0882016	0.00337927	0.186923	IVANOVA_HEMATOPOIESIS_EARLY_PROGENITOR	0.0848223	Curated	HGSC
0.0148668	0.00679651	0.187984	KEGG_LIMONENE_AND_PINENE_DEGRADATION	0.00807032	Curated	HGSC
-0.0377354	0.00691307	0.188052	GUENTHER_GROWTH_SPHERICAL_VS_ADHERENT_DN	-0.0446485	Curated	HGSC
0.00183911	0.00700965	0.188782	GRUETZMANN_PANCREATIC_CANCER_UP	-0.00517054	Curated	HGSC
0.115418	0.00488765	0.189106	LEE_LIVER_CANCER_SURVIVAL_DN	0.11053	Curated	HGSC
0.0465197	0.00646454	0.189133	LE_EGR2_TARGETS_UP	0.0400551	Curated	HGSC
-0.186818	0.00873744	0.189213	SUNG_METASTASIS_STROMA_UP	-0.195555	Curated	HGSC
-0.181413	0.0076549	0.191881	LI_LUNG_CANCER	-0.189068	Curated	HGSC
0.0990118	0.00335669	0.193821	SHEDDEN_LUNG_CANCER_POOR_SURVIVAL_A6	0.0956551	Curated	HGSC
0.112063	-0.000738732	0.194667	GRAESSMANN_RESPONSE_TO_MC_AND_DOXORUBICIN_DN	0.112802	Curated	HGSC
0.0360245	0.00485673	0.195385	PATIL_LIVER_CANCER	0.0311678	Curated	HGSC
0.198039	0.00594385	0.196392	REACTOME_TCR_SIGNALING	0.192095	Curated	HGSC
-0.583752	0.00777981	0.19667	LE_SKI_TARGETS_UP	-0.591531	Curated	HGSC
0.13026	0.00491178	0.197415	SASAKI_ADULT_T_CELL_LEUKEMIA	0.125348	Curated	HGSC
-0.133139	0.0070369	0.197451	REACTOME_ENERGY_DEPENDENT_REGULATION_OF_MTOR_BY_LKB1_AMPK	-0.140176	Curated	HGSC
0.177881	0.00509982	0.197852	ZHU_CMV_24_HR_UP	0.172781	Curated	HGSC
-0.420131	0.00834491	0.198287	ROZANOV_MMP14_TARGETS_SUBSET	-0.428475	Curated	HGSC
-0.0130876	0.00683897	0.19915	GHO_ATF5_TARGETS_UP	-0.0199266	Curated	HGSC
0.130864	0.00480676	0.199153	REACTOME_HOST_INTERACTIONS_OF_HIV_FACTORS	0.126057	Curated	HGSC
0.0732304	0.00664676	0.199488	REICHERT_MITOSIS_LIN9_TARGETS	0.0665836	Curated	HGSC
-0.491725	0.00710474	0.199573	RODRIGUES_DCC_TARGETS_UP	-0.49883	Curated	HGSC
-0.0440172	0.00834984	0.200641	JIANG_HYPOXIA_NORMAL	-0.052367	Curated	HGSC
0.00998671	0.00680284	0.200681	SA_PROGRAMMED_CELL_DEATH	0.00318387	Curated	HGSC
0.116055	0.00611525	0.200714	REACTOME_AUTODEGRADATION_OF_THE_E3_UBIQUITIN_LIGASE_COP1	0.10994	Curated	HGSC
0.0485143	0.00674367	0.201728	VERRECCHIA_RESPONSE_TO_TGFB1_C3	0.0417706	Curated	HGSC
-0.143739	0.00705437	0.202001	OZANNE_AP1_TARGETS_UP	-0.150794	Curated	HGSC
-0.0206759	0.0071265	0.202636	DITTMER_PTHLH_TARGETS_UP	-0.0278024	Curated	HGSC
0.210428	0.00659267	0.202666	BIOCARTA_RNA_PATHWAY	0.203836	Curated	HGSC
0.347645	0.00660205	0.20329	CASTELLANO_HRAS_AND_NRAS_TARGETS_UP	0.341043	Curated	HGSC
0.114353	0.00500637	0.203368	KIM_MYC_AMPLIFICATION_TARGETS_UP	0.109346	Curated	HGSC
0.119814	0.00655196	0.204431	BIOCARTA_IGF1MTOR_PATHWAY	0.113262	Curated	HGSC
-0.289643	0.00716147	0.204523	REACTOME_ALPHA_LINOLENIC_ACID_ALA_METABOLISM	-0.296805	Curated	HGSC
0.0373446	0.00625727	0.2046	SHEPARD_BMYB_MORPHOLINO_UP	0.0310874	Curated	HGSC
-0.251906	0.00801183	0.207191	TOMLINS_PROSTATE_CANCER_DN	-0.259918	Curated	HGSC
-0.0245997	0.00726872	0.207905	IVANOVA_HEMATOPOIESIS_INTERMEDIATE_PROGENITOR	-0.0318685	Curated	HGSC
-0.222809	0.00763374	0.208051	REACTOME_PLATELET_AGGREGATION_PLUG_FORMATION	-0.230443	Curated	HGSC
0.00797847	0.00680265	0.20837	PID_VEGFR1_PATHWAY	0.00117582	Curated	HGSC
-0.126072	0.00742542	0.208903	KYNG_RESPONSE_TO_H2O2_VIA_ERCC6_DN	-0.133497	Curated	HGSC
-0.0795591	0.00778641	0.208995	DARWICHE_PAPILLOMA_RISK_HIGH_UP	-0.0873455	Curated	HGSC
-0.102541	0.00720028	0.209359	LANDIS_ERBB2_BREAST_TUMORS_65_DN	-0.109741	Curated	HGSC
0.0776613	0.00373081	0.209505	MOOTHA_PGC	0.0739305	Curated	HGSC
-0.00881407	0.00682489	0.209923	CROONQUIST_STROMAL_STIMULATION_DN	-0.015639	Curated	HGSC
0.0726537	0.00454365	0.210186	STEIN_ESRRA_TARGETS_UP	0.0681101	Curated	HGSC
0.0900865	0.00651857	0.210855	LUI_THYROID_CANCER_CLUSTER_3	0.083568	Curated	HGSC
-0.455379	0.00756817	0.211333	ZEMBUTSU_SENSITIVITY_TO_VINBLASTINE	-0.462947	Curated	HGSC
-0.0889512	0.00729583	0.211793	JOHNSTONE_PARVB_TARGETS_1_DN	-0.096247	Curated	HGSC
-0.137552	0.00833424	0.211845	TSENG_IRS1_TARGETS_DN	-0.145887	Curated	HGSC
-0.345239	0.00754521	0.212123	REACTOME_GRB2_SOS_PROVIDES_LINKAGE_TO_MAPK_SIGNALING_FOR_INTERGRINS_	-0.352784	Curated	HGSC
0.107467	0.00537013	0.212879	KIM_ALL_DISORDERS_DURATION_CORR_DN	0.102097	Curated	HGSC
0.10613	0.00190939	0.213464	HSIAO_HOUSEKEEPING_GENES	0.10422	Curated	HGSC
0.0697366	0.00674019	0.213565	ROZANOV_MMP14_CORRELATED	0.0629964	Curated	HGSC
-0.0559441	0.00707966	0.213631	ABE_INNER_EAR	-0.0630238	Curated	HGSC
0.160072	0.00518382	0.215344	LI_DCP2_BOUND_MRNA	0.154888	Curated	HGSC
0.15496	0.00636146	0.215364	BIOCARTA_IL2RB_PATHWAY	0.148599	Curated	HGSC
0.00986751	0.00679005	0.215974	PID_TGFBR_PATHWAY	0.00307745	Curated	HGSC
-0.184016	0.00726412	0.216624	PID_INTEGRIN_CS_PATHWAY	-0.19128	Curated	HGSC
0.0681246	0.00397447	0.217524	STEIN_ESRRA_TARGETS	0.0641501	Curated	HGSC
-0.0310944	0.00684591	0.217984	MOROSETTI_FACIOSCAPULOHUMERAL_MUSCULAR_DISTROPHY_DN	-0.0379403	Curated	HGSC
0.122616	0.00603864	0.218827	REACTOME_P53_DEPENDENT_G1_DNA_DAMAGE_RESPONSE	0.116578	Curated	HGSC
0.012462	0.00678408	0.218929	GNATENKO_PLATELET_SIGNATURE	0.00567789	Curated	HGSC
-0.346805	0.00770797	0.219942	REACTOME_LIPOPROTEIN_METABOLISM	-0.354513	Curated	HGSC
-0.372395	0.00857335	0.221753	SASAI_RESISTANCE_TO_NEOPLASTIC_TRANSFROMATION	-0.380969	Curated	HGSC
0.121589	0.00552096	0.221842	GAVIN_FOXP3_TARGETS_CLUSTER_T7	0.116068	Curated	HGSC
-0.305124	0.00736728	0.222706	REACTOME_CHYLOMICRON_MEDIATED_LIPID_TRANSPORT	-0.312491	Curated	HGSC
0.341146	0.00595352	0.222747	REACTOME_NEGATIVE_REGULATORS_OF_RIG_I_MDA5_SIGNALING	0.335193	Curated	HGSC
0.157605	0.0064216	0.225157	BIOCARTA_CHEMICAL_PATHWAY	0.151184	Curated	HGSC
-0.0465464	0.00687812	0.225465	WHITESIDE_CISPLATIN_RESISTANCE_DN	-0.0534245	Curated	HGSC
-0.186239	0.00958992	0.225994	PETROVA_ENDOTHELIUM_LYMPHATIC_VS_BLOOD_DN	-0.195829	Curated	HGSC
0.0379874	0.00643794	0.22628	JOHNSTONE_PARVB_TARGETS_2_UP	0.0315495	Curated	HGSC
-0.156413	0.00798696	0.226349	VANDESLUIS_COMMD1_TARGETS_GROUP_3_UP	-0.1644	Curated	HGSC
-0.120255	0.00707291	0.227844	RUAN_RESPONSE_TO_TROGLITAZONE_UP	-0.127328	Curated	HGSC
-0.276735	0.00727364	0.22789	STEINER_ERYTHROCYTE_MEMBRANE_GENES	-0.284008	Curated	HGSC
0.120885	0.00639501	0.227992	PID_IFNG_PATHWAY	0.11449	Curated	HGSC
0.0975174	-0.00288391	0.229039	KINSEY_TARGETS_OF_EWSR1_FLII_FUSION_UP	0.100401	Curated	HGSC
0.22524	0.00641325	0.229325	BIOCARTA_NKCELLS_PATHWAY	0.218826	Curated	HGSC
0.192885	0.00652732	0.229351	NAM_FXYD5_TARGETS_DN	0.186358	Curated	HGSC
-0.0332116	0.00691425	0.231125	PATTERSON_DOCETAXEL_RESISTANCE	-0.0401259	Curated	HGSC
-0.0886958	0.00748257	0.231797	SANA_TNF_SIGNALING_DN	-0.0961784	Curated	HGSC
-0.0586569	0.00705198	0.231823	KEGG_BUTANOATE_METABOLISM	-0.0657089	Curated	HGSC
-0.0109319	0.00684607	0.232991	PID_PRL_SIGNALING_EVENTS_PATHWAY	-0.017778	Curated	HGSC
-0.0687073	0.00715808	0.233069	PID_TAP63_PATHWAY	-0.0758654	Curated	HGSC
0.240299	0.00645626	0.233148	GALE_APL_WITH_FLT3_MUTATED_DN	0.233843	Curated	HGSC
-0.266367	0.00758503	0.233241	KEGG_GALACTOSE_METABOLISM	-0.273952	Curated	HGSC
0.0977213	0.00639621	0.234452	KEGG_NON_SMALL_CELL_LUNG_CANCER	0.0913251	Curated	HGSC
0.204114	0.00633266	0.234463	BIOCARTA_ACTINY_PATHWAY	0.197781	Curated	HGSC
0.161912	0.0063406	0.235749	DIRMEIER_LMP1_RESPONSE_LATE_DN	0.155572	Curated	HGSC
-0.094777	0.00700416	0.23595	REACTOME_CTLA4_INHIBITORY_SIGNALING	-0.101781	Curated	HGSC
0.113588	0.00611466	0.236064	DAZARD_UV_RESPONSE_CLUSTER_G1	0.107473	Curated	HGSC
0.13251	0.00534095	0.237186	BENPORATH_PROLIFERATION	0.127169	Curated	HGSC
-0.0649079	0.0096859	0.237198	ENK_UV_RESPONSE_EPIDERMIS_DN	-0.0745938	Curated	HGSC
-0.042876	0.00787697	0.237596	ALFANO_MYC_TARGETS	-0.050753	Curated	HGSC
0.155736	0.00435987	0.238523	FLECHNER_PBL_KIDNEY_TRANSPLANT_OK_VS_DONOR_UP	0.151377	Curated	HGSC
-0.227826	0.00843237	0.239714	GU_PDEF_TARGETS_UP	-0.236258	Curated	HGSC
0.150033	0.0061387	0.239946	TONG_INTERACT_WITH_PTTG1	0.143895	Curated	HGSC
0.147927	0.00655232	0.240039	HOLLEMAN_VINCRISTINE_RESISTANCE_B_ALL_DN	0.141375	Curated	HGSC
0.130925	0.00662017	0.240232	CHOI_ATL_CHRONIC_VS_ACUTE_DN	0.124305	Curated	HGSC
-0.688282	0.00763924	0.240258	MAINA_VHL_TARGETS_UP	-0.695921	Curated	HGSC
-0.508679	0.00719213	0.240539	ST_PAC1_RECEPTOR_PATHWAY	-0.515871	Curated	HGSC
0.131949	0.00494376	0.240679	GINESTIER_BREAST_CANCER_20Q13_AMPLIFICATION_DN	0.127005	Curated	HGSC
0.0656601	0.0063357	0.240952	DITTMER_PTHLH_TARGETS_DN	0.0593244	Curated	HGSC
-0.222896	0.00739197	0.240978	PID_EPHRINB_REV_PATHWAY	-0.230288	Curated	HGSC
-0.241306	0.00920521	0.244023	WANG_ESOPHAGUS_CANCER_VS_NORMAL_UP	-0.250512	Curated	HGSC
0.153469	0.00561145	0.244866	ZHANG_RESPONSE_TO_CANTHARIDIN_DN	0.147858	Curated	HGSC
0.0853374	0.00635708	0.245192	MARSON_FOXP3_TARGETS_UP	0.0789803	Curated	HGSC
0.0920043	0.00642199	0.245477	JIANG_HYPOXIA_VIA_VHL	0.0855823	Curated	HGSC
0.0575967	0.00673006	0.24557	CAFFAREL_RESPONSE_TO_THC_8HR_5_DN	0.0508666	Curated	HGSC
-0.0459644	0.00714791	0.246046	JI_RESPONSE_TO_FSH_DN	-0.0531124	Curated	HGSC
-0.232932	0.00930722	0.246273	QI_PLASMACYTOMA_DN	-0.242239	Curated	HGSC
-0.0636757	0.00714528	0.247128	HOSHIDA_LIVER_CANCER_LATE_RECURRENCE_UP	-0.0708209	Curated	HGSC
0.0892763	0.00632208	0.247299	DAIRKEE_CANCER_PRONE_RESPONSE_BPA	0.0829542	Curated	HGSC
0.120536	0.00619022	0.247322	LUI_THYROID_CANCER_PAX8_PPARG_DN	0.114345	Curated	HGSC
0.179179	0.00621089	0.249166	REACTOME_CYTOSOLIC_TRNA_AMINOACYLATION	0.172968	Curated	HGSC
0.157091	0.00653583	0.25102	SIMBULAN_PARP1_TARGETS_DN	0.150555	Curated	HGSC
0.15154	0.00525202	0.251226	CHAUHAN_RESPONSE_TO_METHOXYESTRADIOL_DN	0.146288	Curated	HGSC
-0.246055	0.0071851	0.251441	EHRLICH_ICF_SYNDROM_UP	-0.25324	Curated	HGSC
-0.112418	0.00707437	0.251958	GROSS_HIF1A_TARGETS_DN	-0.119493	Curated	HGSC
0.172067	0.00640956	0.252588	HOLLEMAN_VINCRISTINE_RESISTANCE_ALL_DN	0.165658	Curated	HGSC
-0.308037	0.00732525	0.252741	KEGG_TERPENOID_BACKBONE_BIOSYNTHESIS	-0.315362	Curated	HGSC
-0.01196	0.00684839	0.252942	PID_S1P_S1P1_PATHWAY	-0.0188084	Curated	HGSC
0.193655	0.00573766	0.253513	TIEN_INTESTINE_PROBIOTICS_6HR_UP	0.187917	Curated	HGSC
-0.0867183	0.00701656	0.253585	WU_HBX_TARGETS_2_UP	-0.0937348	Curated	HGSC
-0.0502551	0.00698604	0.253816	ST_GAQ_PATHWAY	-0.0572411	Curated	HGSC
0.0713538	0.00546533	0.255227	CHANG_CORE_SERUM_RESPONSE_UP	0.0658885	Curated	HGSC
0.0581358	0.0066907	0.255734	HEDENFALK_BREAST_CANCER_BRACX_DN	0.0514451	Curated	HGSC
-0.0545202	0.00790846	0.255744	AMUNDSON_RESPONSE_TO_ARSENITE	-0.0624286	Curated	HGSC
-0.0187073	0.00692893	0.256089	SESTO_RESPONSE_TO_UV_C6	-0.0256363	Curated	HGSC
0.0759029	0.00624331	0.257613	FLECHNER_BIOPSY_KIDNEY_TRANSPLANT_REJECTED_VS_OK_UP	0.0696596	Curated	HGSC
0.210056	0.00628783	0.259053	MULLIGAN_NTF3_SIGNALING_VIA_INSR_AND_IGF1R_UP	0.203768	Curated	HGSC
0.0253924	0.00674478	0.259744	MURAKAMI_UV_RESPONSE_6HR_UP	0.0186476	Curated	HGSC
-0.0921523	0.00870777	0.260658	WINTER_HYPOXIA_METAGENE	-0.10086	Curated	HGSC
0.0281484	0.00635285	0.260917	WANG_TUMOR_INVASIVENESS_DN	0.0217955	Curated	HGSC
-0.132626	0.00720371	0.261015	PID_INSULIN_GLUCOSE_PATHWAY	-0.13983	Curated	HGSC
-0.0251192	0.0068972	0.261132	NGUYEN_NOTCH1_TARGETS_UP	-0.0320164	Curated	HGSC
0.0747957	0.00588851	0.261386	HOSHIDA_LIVER_CANCER_SUBCLASS_S2	0.0689072	Curated	HGSC
-0.0462084	0.00710132	0.262745	ROSS_AML_OF_FAB_M7_TYPE	-0.0533097	Curated	HGSC
0.18006	0.00652053	0.26325	XU_RESPONSE_TO_TRETINOIN_AND_NSC682994_UP	0.17354	Curated	HGSC
0.108018	0.00618141	0.263619	REACTOME_REGULATION_OF_ORNITHINE_DECARBOXYLASE_ODC	0.101836	Curated	HGSC
-0.0128175	0.00694814	0.264554	BILANGES_SERUM_SENSITIVE_GENES	-0.0197656	Curated	HGSC
0.102965	0.00521181	0.26513	KRIEG_KDM3A_TARGETS_NOT_HYPOXIA	0.0977536	Curated	HGSC
0.0261465	0.00646154	0.265797	WANG_CISPLATIN_RESPONSE_AND_XPC_DN	0.019685	Curated	HGSC
0.139742	0.006587	0.26586	KORKOLA_YOLK_SAC_TUMOR_UP	0.133155	Curated	HGSC
-0.105897	0.00709359	0.266358	CHEN_LUNG_CANCER_SURVIVAL	-0.11299	Curated	HGSC
0.14297	0.00456957	0.266752	MOREAUX_MULTIPLE_MYELOMA_BY_TACI_DN	0.1384	Curated	HGSC
0.178703	0.00652277	0.267248	PARK_APL_PATHOGENESIS_UP	0.17218	Curated	HGSC
0.116757	0.00422999	0.26822	MITSIADES_RESPONSE_TO_APLIDIN_DN	0.112527	Curated	HGSC
-0.209608	0.00735808	0.269842	CAVARD_LIVER_CANCER_MALIGNANT_VS_BENIGN	-0.216966	Curated	HGSC
0.000720235	0.00717718	0.27082	FLECHNER_BIOPSY_KIDNEY_TRANSPLANT_OK_VS_DONOR_UP	-0.00645695	Curated	HGSC
0.0842042	0.00202259	0.27103	RODRIGUES_THYROID_CARCINOMA_POORLY_DIFFERENTIATED_UP	0.0821816	Curated	HGSC
0.164385	0.0048245	0.271099	WINNEPENNINCKX_MELANOMA_METASTASIS_UP	0.159561	Curated	HGSC
-0.285113	0.00807844	0.271781	PID_UPA_UPAR_PATHWAY	-0.293191	Curated	HGSC
0.185314	0.00581237	0.272987	KEGG_AMINOACYL_TRNA_BIOSYNTHESIS	0.179501	Curated	HGSC
0.111413	0.00619213	0.273358	MORI_MATURE_B_LYMPHOCYTE_DN	0.105221	Curated	HGSC
-0.101518	0.00732735	0.273833	GERHOLD_ADIPOGENESIS_UP	-0.108846	Curated	HGSC
-0.0166969	0.00690506	0.274488	ZHAN_V2_LATE_DIFFERENTIATION_GENES	-0.0236019	Curated	HGSC
-0.0709083	0.00729767	0.275058	MAHAJAN_RESPONSE_TO_IL1A_DN	-0.078206	Curated	HGSC
0.088491	0.00627719	0.276292	REACTOME_CROSS_PRESENTATION_OF_SOLUBLE_EXOGENOUS_ANTIGENS_ENDOSOMES	0.0822138	Curated	HGSC
0.147379	0.0055755	0.276314	JUBAN_TARGETS_OF_SPI1_AND_FLI1_DN	0.141803	Curated	HGSC
0.0436534	0.00632582	0.276479	MCBRYAN_PUBERTAL_BREAST_5_6WK_DN	0.0373275	Curated	HGSC
-0.201745	0.00715001	0.276641	SCHAVOLT_TARGETS_OF_TP53_AND_TP63	-0.208895	Curated	HGSC
0.0646279	0.00610562	0.276831	REACTOME_MITOTIC_G1_G1_S_PHASES	0.0585222	Curated	HGSC
-0.450486	0.00886821	0.277129	NABA_COLLAGENS	-0.459354	Curated	HGSC
-0.410421	0.00730622	0.278102	ABBUD_LIF_SIGNALING_2_UP	-0.417727	Curated	HGSC
0.103127	0.0061532	0.279387	REACTOME_SCFSKP2_MEDIATED_DEGRADATION_OF_P27_P21	0.0969739	Curated	HGSC
-0.014601	0.00688333	0.279913	WANG_TARGETS_OF_MLL_CBP_FUSION_UP	-0.0214843	Curated	HGSC
-0.00552207	0.0068339	0.281437	PID_EPHA2_FWD_PATHWAY	-0.012356	Curated	HGSC
-0.0907072	0.00705486	0.281871	BIOCARTA_SPPA_PATHWAY	-0.0977621	Curated	HGSC
0.0750434	0.00648817	0.281918	BOYAULT_LIVER_CANCER_SUBCLASS_G123_UP	0.0685552	Curated	HGSC
0.118316	0.00638747	0.284264	SHIPP_DLBCL_CURED_VS_FATAL_DN	0.111928	Curated	HGSC
-0.258574	0.00768267	0.284647	PID_SYNDECAN_4_PATHWAY	-0.266257	Curated	HGSC
-0.357815	0.00768122	0.2858	VALK_AML_CLUSTER_12	-0.365497	Curated	HGSC
0.0919434	0.00657624	0.286583	REACTOME_ANTIGEN_ACTIVATES_B_CELL_RECEPTOR_LEADING_TO_GENERATION_OF_SECOND_MESSENGERS	0.0853671	Curated	HGSC
0.0493329	0.0065501	0.286657	RAMASWAMY_METASTASIS_UP	0.0427828	Curated	HGSC
0.263431	0.00649861	0.288091	REACTOME_REMOVAL_OF_THE_FLAP_INTERMEDIATE_FROM_THE_C_STRAND	0.256932	Curated	HGSC
-0.36413	0.00808718	0.288153	PAPASPYRIDONOS_UNSTABLE_ATEROSCLEROTIC_PLAQUE_DN	-0.372217	Curated	HGSC
0.0314027	0.00676562	0.288272	TOMLINS_METASTASIS_DN	0.0246371	Curated	HGSC
0.123579	0.00546294	0.289166	DAIRKEE_CANCER_PRONE_RESPONSE_BPA_E2	0.118116	Curated	HGSC
-0.349531	0.00755422	0.289251	REACTOME_P130CAS_LINKAGE_TO_MAPK_SIGNALING_FOR_INTEGRINS	-0.357085	Curated	HGSC
0.108108	0.00610406	0.289761	MORI_PRE_BI_LYMPHOCYTE_UP	0.102004	Curated	HGSC
-0.144736	0.0080176	0.292315	ZHONG_SECRETOME_OF_LUNG_CANCER_AND_ENDOTHELIUM	-0.152754	Curated	HGSC
-0.295792	0.00753237	0.293612	CHIBA_RESPONSE_TO_TSA_DN	-0.303324	Curated	HGSC
0.0197441	0.00649492	0.293814	NAKAMURA_TUMOR_ZONE_PERIPHERAL_VS_CENTRAL_UP	0.0132491	Curated	HGSC
-0.029804	0.00695468	0.293985	PID_LKB1_PATHWAY	-0.0367587	Curated	HGSC
-0.281346	0.0079316	0.294374	REACTOME_LIPID_DIGESTION_MOBILIZATION_AND_TRANSPORT	-0.289278	Curated	HGSC
0.106549	-0.000791012	0.295654	WEI_MYCN_TARGETS_WITH_E_BOX	0.10734	Curated	HGSC
-0.151325	0.00747149	0.295815	REACTOME_PURINE_METABOLISM	-0.158797	Curated	HGSC
-0.0470179	0.00722826	0.296895	GUO_TARGETS_OF_IRS1_AND_IRS2	-0.0542462	Curated	HGSC
0.211671	0.00609868	0.299675	BILBAN_B_CLL_LPL_DN	0.205573	Curated	HGSC
0.0295319	0.00673111	0.300934	HU_GENOTOXIC_DAMAGE_24HR	0.0228008	Curated	HGSC
0.0715837	0.00627849	0.302943	TOOKER_GENOCITABINE_RESISTANCE_UP	0.0653052	Curated	HGSC
-0.159239	0.00841169	0.303079	HUMMERICH_SKIN_CANCER_PROGRESSION_DN	-0.167651	Curated	HGSC
-0.150958	0.00704259	0.303348	SILIGAN_TARGETS_OF_EWS_FLI1_FUSION_UP	-0.158001	Curated	HGSC
0.133447	0.00650225	0.303649	GOLUB_ALL_VS_AML_UP	0.126945	Curated	HGSC
-0.153142	0.00731036	0.304294	FRIDMAN_IMMORTALIZATION_DN	-0.160452	Curated	HGSC
0.0445177	0.00663612	0.304755	PID_RHOA_REG_PATHWAY	0.0378816	Curated	HGSC
0.256416	0.00639464	0.304822	REACTOME_PROCESSIVE_SYNTHESIS_ON_THE_LAGGING_STRAND	0.250022	Curated	HGSC
-0.090503	0.00749537	0.305731	SHAFFER_IRF4_TARGETS_IN_ACTIVATED_B_LYMPHOCYTE	-0.0979983	Curated	HGSC
0.171831	0.00236866	0.306846	WONG_MITOCHONDRIA_GENE_MODULE	0.169462	Curated	HGSC
0.242584	0.00666497	0.307469	OKAMOTO_LIVER_CANCER_MULTICENTRIC_OCCURRENCE_DN	0.235919	Curated	HGSC
0.228072	0.00644138	0.308116	GILMORE_CORE_NFKB_PATHWAY	0.22163	Curated	HGSC
0.200771	0.00531458	0.308342	RHODES_CANCER_META_SIGNATURE	0.195456	Curated	HGSC
0.102583	0.00644654	0.309008	LEE_CALORIE_RESTRICTION_MUSCLE_UP	0.0961361	Curated	HGSC
0.134547	0.00578502	0.309055	PID_MYC_ACTIV_PATHWAY	0.128762	Curated	HGSC
0.00324708	0.00684711	0.309958	CHUNG_BLISTER_CYTOTOXICITY_UP	-0.00360003	Curated	HGSC
-0.0487542	0.00703155	0.310017	LUI_THYROID_CANCER_PAX8_PPARG_UP	-0.0557857	Curated	HGSC
0.0921975	0.00634369	0.310063	PID_TCR_PATHWAY	0.0858538	Curated	HGSC
0.283215	0.00651635	0.310159	MUNSHI_MULTIPLE_MYELOMA_DN	0.276699	Curated	HGSC
-0.139266	0.00835238	0.310167	KOKKINAKIS_METHIONINE_DEPRIVATION_48HR_UP	-0.147619	Curated	HGSC
0.021726	0.0067479	0.310759	PENG_GLUCOSE_DEPRIVATION_UP	0.0149781	Curated	HGSC
-0.0163376	0.00682003	0.311398	COURTOIS_SENESCENCE_TRIGGERS	-0.0231577	Curated	HGSC
0.109142	0.00614346	0.311978	REACTOME_SCF_BETA_TRCP_MEDIATED_DEGRADATION_OF_EMI1	0.102998	Curated	HGSC
0.0975141	0.00614996	0.312619	REACTOME_CYCLIN_E_ASSOCIATED_EVENTS_DURING_G1_S_TRANSITION_	0.0913641	Curated	HGSC
-0.377619	0.00743997	0.312976	REACTOME_REGULATION_OF_COMPLEMENT_CASCADE	-0.385059	Curated	HGSC
0.181747	0.00436427	0.31314	OUELLET_OVARIAN_CANCER_INVASIVE_VS_LMP_UP	0.177383	Curated	HGSC
0.198606	0.00637471	0.314006	PID_MYC_PATHWAY	0.192231	Curated	HGSC
0.0199316	0.00671321	0.314538	CROMER_METASTASIS_UP	0.0132184	Curated	HGSC
-0.0346428	0.007302	0.314759	KEGG_INSULIN_SIGNALING_PATHWAY	-0.0419448	Curated	HGSC
0.126266	0.00596009	0.315293	NGUYEN_NOTCH1_TARGETS_DN	0.120306	Curated	HGSC
-0.0074232	0.00683177	0.317997	REACTOME_RIP_MEDIATED_NFKB_ACTIVATION_VIA_DAI	-0.014255	Curated	HGSC
-0.143059	0.00775397	0.318024	COATES_MACROPHAGE_M1_VS_M2_UP	-0.150813	Curated	HGSC
0.168564	0.00641797	0.318268	BIOCARTA_RAS_PATHWAY	0.162146	Curated	HGSC
-0.202003	0.00834847	0.319729	ELVIDGE_HIF1A_TARGETS_DN	-0.210351	Curated	HGSC
0.258193	0.00642945	0.319817	IVANOV_MUTATED_IN_COLON_CANCER	0.251763	Curated	HGSC
0.0202506	0.00636357	0.320574	MULLIGHAN_MLL_SIGNATURE_2_UP	0.013887	Curated	HGSC
-0.011844	0.00767967	0.321292	MARTINEZ_TP53_TARGETS_DN	-0.0195236	Curated	HGSC
-0.0262055	0.00695503	0.324109	BIOCARTA_BIOPEPTIDES_PATHWAY	-0.0331605	Curated	HGSC
0.224919	0.00634829	0.325538	BIOCARTA_CDC42RAC_PATHWAY	0.218571	Curated	HGSC
0.146201	0.00651355	0.326088	PID_NFKAPPAB_CANONICAL_PATHWAY	0.139687	Curated	HGSC
0.0224171	0.00663138	0.326239	PENG_LEUCINE_DEPRIVATION_UP	0.0157857	Curated	HGSC
0.316141	0.00583108	0.32631	COLLER_MYC_TARGETS_UP	0.31031	Curated	HGSC
-0.287006	0.00733469	0.327024	SANDERSON_PPARA_TARGETS	-0.294341	Curated	HGSC
-0.192033	0.00719371	0.327593	KANG_FLUOROURACIL_RESISTANCE_UP	-0.199227	Curated	HGSC
0.0977057	0.00581619	0.329566	PID_ERBB1_DOWNSTREAM_PATHWAY	0.0918895	Curated	HGSC
0.032504	0.0067213	0.330719	CHESLER_BRAIN_HIGHEST_EXPRESSION	0.0257827	Curated	HGSC
-0.0809276	0.00875193	0.330762	VERHAAK_GLIOBLASTOMA_MESENCHYMAL	-0.0896795	Curated	HGSC
0.10692	0.00617302	0.331039	REACTOME_CDK_MEDIATED_PHOSPHORYLATION_AND_REMOVAL_OF_CDC6	0.100747	Curated	HGSC
0.0177949	0.00674666	0.331578	WEIGEL_OXIDATIVE_STRESS_BY_HNE_AND_TBH	0.0110482	Curated	HGSC
-0.260746	0.00712683	0.332107	REACTOME_PLATELET_ADHESION_TO_EXPOSED_COLLAGEN	-0.267873	Curated	HGSC
0.136118	0.00385738	0.33244	PENG_LEUCINE_DEPRIVATION_DN	0.13226	Curated	HGSC
-0.0477487	0.00883832	0.333252	CHARAFE_BREAST_CANCER_LUMINAL_VS_BASAL_DN	-0.056587	Curated	HGSC
-0.211789	0.00713375	0.333541	VERRECCHIA_RESPONSE_TO_TGFB1_C4	-0.218923	Curated	HGSC
0.105148	0.00662927	0.334024	PID_NFKAPPAB_ATYPICAL_PATHWAY	0.0985186	Curated	HGSC
-0.395545	0.00849901	0.334393	CHIARADONNA_NEOPLASTIC_TRANSFORMATION_KRAS_CDC25_DN	-0.404044	Curated	HGSC
0.0517399	0.00666453	0.334395	BURTON_ADIPOGENESIS_12	0.0450753	Curated	HGSC
-0.239832	0.00724983	0.334624	REACTOME_FATTY_ACYL_COA_BIOSYNTHESIS	-0.247082	Curated	HGSC
0.187143	0.00656298	0.3349	ONGUSAHA_BRCA1_TARGETS_DN	0.18058	Curated	HGSC
0.128983	0.0048182	0.336067	JISON_SICKLE_CELL_DISEASE_DN	0.124165	Curated	HGSC
-0.105705	0.00721168	0.336978	KAAB_FAILED_HEART_VENTRICLE_DN	-0.112917	Curated	HGSC
0.271492	0.00372097	0.338329	KEGG_PARKINSONS_DISEASE	0.267771	Curated	HGSC
0.169098	0.00641669	0.339518	REACTOME_PROCESSING_OF_CAPPED_INTRONLESS_PRE_MRNA	0.162681	Curated	HGSC
0.174262	0.0048543	0.340418	MISSIAGLIA_REGULATED_BY_METHYLATION_DN	0.169408	Curated	HGSC
0.0387186	0.00558659	0.341755	MONNIER_POSTRADIATION_TUMOR_ESCAPE_UP	0.033132	Curated	HGSC
-0.0652383	0.0111496	0.342489	MILI_PSEUDOPODIA_HAPTOTAXIS_DN	-0.076388	Curated	HGSC
-0.253884	0.00719684	0.342716	GRATIAS_RETINOBLASTOMA_16Q24	-0.26108	Curated	HGSC
0.105913	0.00665765	0.343621	KUROKAWA_LIVER_CANCER_EARLY_RECURRENCE_UP	0.0992549	Curated	HGSC
-0.030702	0.00700932	0.343637	KYNG_ENVIRONMENTAL_STRESS_RESPONSE_UP	-0.0377113	Curated	HGSC
-0.0410672	0.00722529	0.346049	LABBE_WNT3A_TARGETS_UP	-0.0482924	Curated	HGSC
-0.111464	0.00709001	0.346241	BIOCARTA_UCALPAIN_PATHWAY	-0.118554	Curated	HGSC
0.125885	0.00630517	0.346446	BIOCARTA_RHO_PATHWAY	0.119579	Curated	HGSC
0.0989819	0.00606932	0.346675	REACTOME_APC_C_CDC20_MEDIATED_DEGRADATION_OF_MITOTIC_PROTEINS	0.0929126	Curated	HGSC
0.0969911	0.00634501	0.34711	PID_LYSOPHOSPHOLIPID_PATHWAY	0.0906461	Curated	HGSC
0.037004	0.0065464	0.347455	STEIN_ESRRA_TARGETS_DN	0.0304576	Curated	HGSC
0.073193	0.00515694	0.347778	DAZARD_RESPONSE_TO_UV_NHEK_DN	0.0680361	Curated	HGSC
0.0696541	0.00657966	0.349253	PID_AR_NONGENOMIC_PATHWAY	0.0630744	Curated	HGSC
0.0826932	0.00665827	0.349325	GAJATE_RESPONSE_TO_TRABECTEDIN_DN	0.076035	Curated	HGSC
0.0692735	0.00659044	0.349426	WEIGEL_OXIDATIVE_STRESS_RESPONSE	0.062683	Curated	HGSC
-0.128493	0.00739585	0.349795	REACTOME_SIGNAL_TRANSDUCTION_BY_L1	-0.135889	Curated	HGSC
-0.0309462	0.00760217	0.349952	TIEN_INTESTINE_PROBIOTICS_24HR_DN	-0.0385484	Curated	HGSC
0.133966	0.00584763	0.351625	REACTOME_ER_PHAGOSOME_PATHWAY	0.128119	Curated	HGSC
0.0790858	0.00655656	0.352517	LIANG_HEMATOPOIESIS_STEM_CELL_NUMBER_SMALL_VS_HUGE_UP	0.0725292	Curated	HGSC
-0.0254728	0.00689335	0.353237	XU_CREBBP_TARGETS_UP	-0.0323662	Curated	HGSC
0.170319	0.00651204	0.353583	SCHAEFFER_PROSTATE_DEVELOPMENT_AND_CANCER_BOX1_UP	0.163807	Curated	HGSC
0.0992886	0.00641706	0.353609	KEGG_LYSINE_DEGRADATION	0.0928715	Curated	HGSC
-0.0245388	0.00709014	0.354244	TIEN_INTESTINE_PROBIOTICS_2HR_DN	-0.0316289	Curated	HGSC
0.179463	0.00431643	0.35439	REACTOME_MRNA_SPLICING	0.175147	Curated	HGSC
0.119894	0.00660275	0.35453	REACTOME_SIGNALING_BY_CONSTITUTIVELY_ACTIVE_EGFR	0.113291	Curated	HGSC
0.152401	-0.00330557	0.355933	CAIRO_HEPATOBLASTOMA_CLASSES_UP	0.155707	Curated	HGSC
0.116209	0.00604792	0.357048	REACTOME_VIF_MEDIATED_DEGRADATION_OF_APOBEC3G	0.110161	Curated	HGSC
-0.125539	0.00744293	0.35936	PID_ARF6_TRAFFICKING_PATHWAY	-0.132982	Curated	HGSC
0.00858578	0.00679976	0.359505	ZUCCHI_METASTASIS_DN	0.00178602	Curated	HGSC
0.133981	0.00571215	0.35981	TAKAO_RESPONSE_TO_UVB_RADIATION_UP	0.128269	Curated	HGSC
0.142138	0.00590926	0.35988	PELLICCIOTTA_HDAC_IN_ANTIGEN_PRESENTATION_DN	0.136229	Curated	HGSC
0.0988975	0.00648814	0.360793	BIOCARTA_MPR_PATHWAY	0.0924093	Curated	HGSC
0.11197	0.00227592	0.36152	WANG_TUMOR_INVASIVENESS_UP	0.109695	Curated	HGSC
0.110857	0.00641547	0.361945	LUI_TARGETS_OF_PAX8_PPARG_FUSION	0.104442	Curated	HGSC
0.104981	0.00581196	0.363052	SCHLOSSER_SERUM_RESPONSE_AUGMENTED_BY_MYC	0.099169	Curated	HGSC
0.0866828	0.00621619	0.364008	REACTOME_AUTODEGRADATION_OF_CDH1_BY_CDH1_APC_C	0.0804667	Curated	HGSC
-0.148116	0.00884956	0.365521	CHIARADONNA_NEOPLASTIC_TRANSFORMATION_CDC25_DN	-0.156965	Curated	HGSC
-0.136532	0.00712862	0.36553	HAHTOLA_CTCL_CUTANEOUS	-0.143661	Curated	HGSC
0.206587	0.00560322	0.367265	REACTOME_TRNA_AMINOACYLATION	0.200984	Curated	HGSC
-0.188036	0.0078025	0.367424	KYNG_DNA_DAMAGE_BY_UV	-0.195838	Curated	HGSC
0.151799	0.0062836	0.367542	KORKOLA_EMBRYONAL_CARCINOMA_UP	0.145516	Curated	HGSC
-0.23126	0.00730594	0.368046	CEBALLOS_TARGETS_OF_TP53_AND_MYC_UP	-0.238566	Curated	HGSC
-0.170611	0.00733872	0.368361	ST_G_ALPHA_I_PATHWAY	-0.17795	Curated	HGSC
-0.143675	0.010332	0.368991	DANG_REGULATED_BY_MYC_DN	-0.154007	Curated	HGSC
0.0661069	0.0067084	0.369307	MARIADASON_RESPONSE_TO_CURCUMIN_SULINDAC_7	0.0593985	Curated	HGSC
-0.0990191	0.00707605	0.370334	ZWANG_EGF_PERSISTENTLY_UP	-0.106095	Curated	HGSC
0.147437	0.00636287	0.370511	PID_IL1_PATHWAY	0.141074	Curated	HGSC
-0.0113753	0.00700418	0.3726	REACTOME_SIGNALING_BY_PDGF	-0.0183795	Curated	HGSC
0.0170013	0.00664973	0.373543	ACEVEDO_NORMAL_TISSUE_ADJACENT_TO_LIVER_TUMOR_UP	0.0103516	Curated	HGSC
-0.133492	0.00720618	0.374161	HORTON_SREBF_TARGETS	-0.140698	Curated	HGSC
0.238793	0.00652813	0.374325	KEGG_NON_HOMOLOGOUS_END_JOINING	0.232265	Curated	HGSC
-0.0575479	0.00874036	0.374459	ACEVEDO_NORMAL_TISSUE_ADJACENT_TO_LIVER_TUMOR_DN	-0.0662883	Curated	HGSC
0.0564565	0.00662722	0.375315	KYNG_ENVIRONMENTAL_STRESS_RESPONSE_NOT_BY_4NQO_IN_WS	0.0498292	Curated	HGSC
0.168023	0.00644351	0.375855	WALLACE_JAK2_TARGETS_UP	0.16158	Curated	HGSC
0.0489292	0.00662894	0.376219	PID_AURORA_B_PATHWAY	0.0423003	Curated	HGSC
-0.0247492	0.00692466	0.376955	LEONARD_HYPOXIA	-0.0316738	Curated	HGSC
0.158939	0.00625786	0.378455	REACTOME_GLUCONEOGENESIS	0.152681	Curated	HGSC
-0.342239	0.0094373	0.37892	ZHU_CMV_24_HR_DN	-0.351676	Curated	HGSC
0.127024	0.00408358	0.379242	YAO_TEMPORAL_RESPONSE_TO_PROGESTERONE_CLUSTER_17	0.12294	Curated	HGSC
0.0960784	0.0060518	0.38012	REACTOME_DOWNSTREAM_SIGNAL_TRANSDUCTION	0.0900266	Curated	HGSC
0.0215165	0.00679516	0.380787	MARSHALL_VIRAL_INFECTION_RESPONSE_UP	0.0147213	Curated	HGSC
0.0227405	0.00673673	0.381857	KEGG_ENDOMETRIAL_CANCER	0.0160038	Curated	HGSC
-0.380988	0.00826229	0.382331	CLASPER_LYMPHATIC_VESSELS_DURING_METASTASIS_DN	-0.38925	Curated	HGSC
0.0787555	0.00620913	0.383625	REACTOME_SIGNALING_BY_ERBB2	0.0725464	Curated	HGSC
-0.0368055	0.00687153	0.38406	BIOCARTA_CBL_PATHWAY	-0.043677	Curated	HGSC
-0.0289021	0.00687577	0.384252	WANG_METASTASIS_OF_BREAST_CANCER_ESR1_UP	-0.0357779	Curated	HGSC
0.0510348	0.00671997	0.384472	CHEOK_RESPONSE_TO_HD_MTX_DN	0.0443149	Curated	HGSC
0.0459812	0.00401154	0.384719	CASORELLI_ACUTE_PROMYELOCYTIC_LEUKEMIA_DN	0.0419697	Curated	HGSC
-0.123234	0.00700105	0.384812	KEGG_PHENYLALANINE_METABOLISM	-0.130235	Curated	HGSC
0.0184812	0.00675705	0.385081	BIOCARTA_PROTEASOME_PATHWAY	0.0117242	Curated	HGSC
0.194185	0.00641281	0.385739	CAIRO_PML_TARGETS_BOUND_BY_MYC_UP	0.187772	Curated	HGSC
-0.317308	0.00729188	0.385815	KEGG_RENIN_ANGIOTENSIN_SYSTEM	-0.3246	Curated	HGSC
-0.125008	0.00927769	0.386097	GRUETZMANN_PANCREATIC_CANCER_DN	-0.134286	Curated	HGSC
0.0780828	0.00419701	0.386221	ZHANG_BREAST_CANCER_PROGENITORS_UP	0.0738858	Curated	HGSC
0.136572	0.00637758	0.386862	REACTOME_IL_2_SIGNALING	0.130194	Curated	HGSC
0.0393878	0.00618514	0.3874	TONKS_TARGETS_OF_RUNX1_RUNX1T1_FUSION_MONOCYTE_UP	0.0332027	Curated	HGSC
0.0926193	0.00644512	0.388387	PID_ERBB1_RECEPTOR_PROXIMAL_PATHWAY	0.0861741	Curated	HGSC
0.0446523	0.0062371	0.388706	LASTOWSKA_NEUROBLASTOMA_COPY_NUMBER_UP	0.0384152	Curated	HGSC
0.00247578	0.00682701	0.389673	KENNY_CTNNB1_TARGETS_UP	-0.00435123	Curated	HGSC
-0.0791781	0.00755894	0.390547	LE_EGR2_TARGETS_DN	-0.086737	Curated	HGSC
0.0186261	0.00673321	0.391483	KEGG_GLYCOLYSIS_GLUCONEOGENESIS	0.0118929	Curated	HGSC
-0.0394451	0.00730282	0.392142	LENAOUR_DENDRITIC_CELL_MATURATION_DN	-0.0467479	Curated	HGSC
0.0726694	0.00661839	0.39344	WONG_IFNA2_RESISTANCE_DN	0.0660511	Curated	HGSC
0.0862139	0.00600201	0.39363	REACTOME_SIGNALING_BY_EGFR_IN_CANCER	0.0802118	Curated	HGSC
0.0529156	0.00670245	0.393826	GAZDA_DIAMOND_BLACKFAN_ANEMIA_ERYTHROID_UP	0.0462132	Curated	HGSC
0.0263228	0.00665312	0.394089	AMUNDSON_POOR_SURVIVAL_AFTER_GAMMA_RADIATION_8G	0.0196697	Curated	HGSC
0.058119	0.00617661	0.394368	DAZARD_RESPONSE_TO_UV_SCC_UP	0.0519423	Curated	HGSC
-0.0627322	0.00728813	0.394507	FALVELLA_SMOKERS_WITH_LUNG_CANCER	-0.0700204	Curated	HGSC
0.127455	0.00604315	0.395954	PID_REG_GR_PATHWAY	0.121412	Curated	HGSC
0.166968	0.00634953	0.396053	PID_IL2_PI3K_PATHWAY	0.160619	Curated	HGSC
0.084259	0.00452745	0.396074	GRADE_COLON_AND_RECTAL_CANCER_UP	0.0797315	Curated	HGSC
0.0532298	0.00666682	0.39647	KYNG_DNA_DAMAGE_BY_4NQO	0.046563	Curated	HGSC
-0.0319084	0.00821092	0.396946	YOSHIMURA_MAPK8_TARGETS_DN	-0.0401193	Curated	HGSC
-0.297227	0.00730742	0.397544	VANDESLUIS_COMMD1_TARGETS_GROUP_4_UP	-0.304534	Curated	HGSC
0.090379	0.0061635	0.39769	REACTOME_APC_C_CDH1_MEDIATED_DEGRADATION_OF_CDC20_AND_OTHER_APC_C_CDH1_TARGETED_PROTEINS_IN_LATE_MITOSIS_EARLY_G1	0.0842155	Curated	HGSC
-0.135873	0.0070414	0.398148	NIELSEN_GIST_AND_SYNOVIAL_SARCOMA_DN	-0.142914	Curated	HGSC
0.0346326	0.00662175	0.399519	COLDREN_GEFITINIB_RESISTANCE_UP	0.0280108	Curated	HGSC
-0.00153878	0.00685011	0.400974	SCHLOSSER_MYC_TARGETS_AND_SERUM_RESPONSE_UP	-0.00838888	Curated	HGSC
-0.0200743	0.00699248	0.401816	GUO_HEX_TARGETS_UP	-0.0270668	Curated	HGSC
0.0871566	0.00654079	0.40267	PID_EPO_PATHWAY	0.0806158	Curated	HGSC
0.156377	0.00628964	0.403754	GUTIERREZ_MULTIPLE_MYELOMA_DN	0.150087	Curated	HGSC
0.0411123	0.00652149	0.405094	YAO_TEMPORAL_RESPONSE_TO_PROGESTERONE_CLUSTER_12	0.0345909	Curated	HGSC
0.0893088	0.00667015	0.406317	WANG_RECURRENT_LIVER_CANCER_UP	0.0826386	Curated	HGSC
-0.0739276	0.00690293	0.407043	POS_RESPONSE_TO_HISTAMINE_UP	-0.0808306	Curated	HGSC
0.0994506	0.00434419	0.407528	REACTOME_CELL_CYCLE_MITOTIC	0.0951064	Curated	HGSC
-0.0518228	0.00733731	0.407906	SHAFFER_IRF4_TARGETS_IN_MYELOMA_VS_MATURE_B_LYMPHOCYTE	-0.0591602	Curated	HGSC
-0.155478	0.00798019	0.409071	NAKAYAMA_SOFT_TISSUE_TUMORS_PCA1_UP	-0.163458	Curated	HGSC
0.0425542	0.00667194	0.409171	MELLMAN_TUT1_TARGETS_DN	0.0358823	Curated	HGSC
-0.0395238	0.00692433	0.409281	BARIS_THYROID_CANCER_UP	-0.0464482	Curated	HGSC
-0.273441	0.00756303	0.411074	REACTOME_SMOOTH_MUSCLE_CONTRACTION	-0.281004	Curated	HGSC
0.0652692	0.00663069	0.412072	CHOW_RASSF1_TARGETS_DN	0.0586385	Curated	HGSC
0.0133466	0.00676183	0.412159	SESTO_RESPONSE_TO_UV_C1	0.00658474	Curated	HGSC
0.147924	0.00552773	0.413081	ALCALA_APOPTOSIS	0.142397	Curated	HGSC
0.152592	0.00647822	0.413435	BIOCARTA_PTEN_PATHWAY	0.146114	Curated	HGSC
-0.168875	0.00701673	0.414245	HASINA_NOL7_TARGETS_DN	-0.175892	Curated	HGSC
0.259138	0.00627646	0.414287	MOOTHA_TCA	0.252861	Curated	HGSC
-0.0556943	0.00688108	0.416032	REACTOME_ERKS_ARE_INACTIVATED	-0.0625753	Curated	HGSC
0.131022	0.00605822	0.416234	KEGG_B_CELL_RECEPTOR_SIGNALING_PATHWAY	0.124963	Curated	HGSC
-0.0307312	0.00689626	0.416896	PID_ECADHERIN_KERATINOCYTE_PATHWAY	-0.0376275	Curated	HGSC
-0.0133069	0.00695473	0.417247	REACTOME_GLUCOSE_METABOLISM	-0.0202616	Curated	HGSC
-0.223679	0.00864866	0.417348	ELVIDGE_HIF1A_AND_HIF2A_TARGETS_DN	-0.232328	Curated	HGSC
0.0117512	0.00669186	0.417545	KAAB_HEART_ATRIUM_VS_VENTRICLE_DN	0.00505936	Curated	HGSC
-0.184939	0.0072087	0.417749	WANG_CLASSIC_ADIPOGENIC_TARGETS_OF_PPARG	-0.192147	Curated	HGSC
-0.169529	0.00738857	0.418509	REACTOME_INTEGRIN_ALPHAIIB_BETA3_SIGNALING	-0.176917	Curated	HGSC
0.00287822	0.00695819	0.418751	MOHANKUMAR_TLX1_TARGETS_UP	-0.00407996	Curated	HGSC
0.1414	0.000325579	0.418863	GARY_CD5_TARGETS_DN	0.141074	Curated	HGSC
-0.211956	0.00815656	0.419049	ROSS_AML_WITH_PML_RARA_FUSION	-0.220113	Curated	HGSC
-0.430908	0.0071339	0.41911	OXFORD_RALB_TARGETS_UP	-0.438042	Curated	HGSC
0.0493594	0.00602811	0.419796	LINDGREN_BLADDER_CANCER_CLUSTER_3_DN	0.0433313	Curated	HGSC
0.280151	0.00635551	0.420755	GEISS_RESPONSE_TO_DSRNA_DN	0.273796	Curated	HGSC
0.0578883	0.00670661	0.421609	COLLIS_PRKDC_REGULATORS	0.0511817	Curated	HGSC
0.176109	0.00657786	0.422386	REACTOME_NFKB_ACTIVATION_THROUGH_FADD_RIP1_PATHWAY_MEDIATED_BY_CASPASE_8_AND10	0.169531	Curated	HGSC
0.0639322	0.00651405	0.423208	ASTIER_INTEGRIN_SIGNALING	0.0574181	Curated	HGSC
-0.0780279	0.0080687	0.4262	AMIT_EGF_RESPONSE_480_HELA	-0.0860966	Curated	HGSC
-0.0325498	0.00682974	0.42663	DARWICHE_PAPILLOMA_RISK_HIGH_VS_LOW_UP	-0.0393796	Curated	HGSC
0.0183665	0.00665547	0.427589	WAKABAYASHI_ADIPOGENESIS_PPARG_RXRA_BOUND_WITH_H4K20ME1_MARK	0.011711	Curated	HGSC
-0.194206	0.00716776	0.428015	REACTOME_GLYCOGEN_BREAKDOWN_GLYCOGENOLYSIS	-0.201373	Curated	HGSC
-0.181943	0.00754336	0.428531	PID_SYNDECAN_2_PATHWAY	-0.189487	Curated	HGSC
0.11723	0.00667383	0.428589	BIOCARTA_SARS_PATHWAY	0.110556	Curated	HGSC
-0.250228	0.00696011	0.428969	CAFFAREL_RESPONSE_TO_THC_8HR_3_UP	-0.257188	Curated	HGSC
0.024335	0.00604536	0.430674	BAELDE_DIABETIC_NEPHROPATHY_DN	0.0182896	Curated	HGSC
-0.0891268	0.00845616	0.431026	MCBRYAN_PUBERTAL_BREAST_4_5WK_DN	-0.0975829	Curated	HGSC
0.139901	0.00648676	0.431327	AIYAR_COBRA1_TARGETS_DN	0.133414	Curated	HGSC
-0.450365	0.00749128	0.431339	HUMMERICH_MALIGNANT_SKIN_TUMOR_UP	-0.457857	Curated	HGSC
-0.0699344	0.00709432	0.431378	CHEN_HOXA5_TARGETS_9HR_DN	-0.0770287	Curated	HGSC
-0.0170242	0.00686695	0.431868	PID_S1P_S1P3_PATHWAY	-0.0238911	Curated	HGSC
0.139993	0.00614524	0.433003	HEDENFALK_BREAST_CANCER_HEREDITARY_VS_SPORADIC	0.133848	Curated	HGSC
-0.0562804	0.00960608	0.43336	MILI_PSEUDOPODIA_CHEMOTAXIS_DN	-0.0658865	Curated	HGSC
0.00906892	0.00680108	0.433473	SA_B_CELL_RECEPTOR_COMPLEXES	0.00226784	Curated	HGSC
0.142418	0.00654186	0.433633	REACTOME_GROWTH_HORMONE_RECEPTOR_SIGNALING	0.135876	Curated	HGSC
-0.0302872	0.0069231	0.434117	SIG_PIP3_SIGNALING_IN_B_LYMPHOCYTES	-0.0372103	Curated	HGSC
-0.101685	0.00687115	0.434166	PETRETTO_LEFT_VENTRICLE_MASS_QTL_CIS_UP	-0.108556	Curated	HGSC
-0.048596	0.00697247	0.435297	REACTOME_PKB_MEDIATED_EVENTS	-0.0555685	Curated	HGSC
0.0924314	0.00605655	0.43564	REACTOME_REGULATION_OF_MITOTIC_CELL_CYCLE	0.0863749	Curated	HGSC
-0.445353	0.00816339	0.436348	NAKAMURA_ADIPOGENESIS_EARLY_DN	-0.453516	Curated	HGSC
-0.0165148	0.00695366	0.436655	HUANG_GATA2_TARGETS_DN	-0.0234684	Curated	HGSC
-0.0804414	0.00731831	0.436758	CHESLER_BRAIN_QTL_CIS	-0.0877597	Curated	HGSC
0.261267	0.00615723	0.436821	REACTOME_CITRIC_ACID_CYCLE_TCA_CYCLE	0.25511	Curated	HGSC
-0.123611	0.00723691	0.437838	REACTOME_RECYCLING_PATHWAY_OF_L1	-0.130848	Curated	HGSC
0.177543	0.0059331	0.438404	REACTOME_CLEAVAGE_OF_GROWING_TRANSCRIPT_IN_THE_TERMINATION_REGION_	0.17161	Curated	HGSC
0.0721571	0.00659033	0.438841	PID_ALPHA_SYNUCLEIN_PATHWAY	0.0655668	Curated	HGSC
-0.140783	0.0072714	0.439785	REACTOME_SULFUR_AMINO_ACID_METABOLISM	-0.148055	Curated	HGSC
0.118709	0.00251157	0.440183	RHEIN_ALL_GLUCOCORTICOID_THERAPY_DN	0.116198	Curated	HGSC
-0.0790652	0.00737528	0.440564	RAGHAVACHARI_PLATELET_SPECIFIC_GENES	-0.0864405	Curated	HGSC
-0.134558	0.00714543	0.440983	BIOCARTA_EDG1_PATHWAY	-0.141703	Curated	HGSC
0.0899887	0.0062801	0.441843	SCIBETTA_KDM5B_TARGETS_DN	0.0837086	Curated	HGSC
-0.103367	0.00892327	0.443589	KAAB_HEART_ATRIUM_VS_VENTRICLE_UP	-0.11229	Curated	HGSC
0.00527201	0.00681634	0.443782	SESTO_RESPONSE_TO_UV_C7	-0.00154433	Curated	HGSC
-0.108618	0.00891663	0.443948	KARLSSON_TGFB1_TARGETS_DN	-0.117535	Curated	HGSC
0.294201	0.00646173	0.444984	BIOCARTA_RANMS_PATHWAY	0.287739	Curated	HGSC
0.0829322	0.0066578	0.445379	JIANG_TIP30_TARGETS_DN	0.0762744	Curated	HGSC
-0.00355478	0.00685446	0.445728	ELVIDGE_HYPOXIA_BY_DMOG_DN	-0.0104092	Curated	HGSC
0.0665473	0.00658185	0.44628	THILLAINADESAN_ZNF217_TARGETS_UP	0.0599654	Curated	HGSC
0.272639	0.00660714	0.446553	PETRETTO_LEFT_VENTRICLE_MASS_QTL_CIS_DN	0.266032	Curated	HGSC
0.0900881	0.00616573	0.447155	JAIN_NFKB_SIGNALING	0.0839224	Curated	HGSC
0.114009	0.00293356	0.447733	TARTE_PLASMA_CELL_VS_PLASMABLAST_DN	0.111076	Curated	HGSC
0.0247747	0.00675764	0.447809	BIOCARTA_ECM_PATHWAY	0.018017	Curated	HGSC
0.135392	0.00655555	0.448622	HOLLEMAN_PREDNISOLONE_RESISTANCE_ALL_UP	0.128837	Curated	HGSC
-0.405948	0.00816942	0.448809	PETRETTO_CARDIAC_HYPERTROPHY	-0.414117	Curated	HGSC
-0.0955064	0.00700558	0.449989	REACTOME_ERK_MAPK_TARGETS	-0.102512	Curated	HGSC
-0.156791	0.00719879	0.450468	PID_INTEGRIN2_PATHWAY	-0.16399	Curated	HGSC
-0.00228754	0.00820146	0.450512	BLALOCK_ALZHEIMERS_DISEASE_UP	-0.010489	Curated	HGSC
-0.166238	0.00716944	0.450917	CHEOK_RESPONSE_TO_HD_MTX_UP	-0.173407	Curated	HGSC
0.0941191	0.00671462	0.451212	BIOCARTA_P35ALZHEIMERS_PATHWAY	0.0874045	Curated	HGSC
-0.0689349	0.00703352	0.45235	DORSAM_HOXA9_TARGETS_DN	-0.0759685	Curated	HGSC
-0.135198	0.0074465	0.452495	BERENJENO_ROCK_SIGNALING_NOT_VIA_RHOA_DN	-0.142644	Curated	HGSC
-0.0151532	0.00688863	0.453721	ST_PHOSPHOINOSITIDE_3_KINASE_PATHWAY	-0.0220418	Curated	HGSC
0.0912187	0.00622112	0.454045	REACTOME_SIGNALING_BY_ERBB4	0.0849976	Curated	HGSC
0.0647381	0.00624602	0.456803	SCHUHMACHER_MYC_TARGETS_UP	0.0584921	Curated	HGSC
-0.0748654	0.00735984	0.457969	MARIADASON_REGULATED_BY_HISTONE_ACETYLATION_UP	-0.0822253	Curated	HGSC
-0.0299286	0.00687225	0.458879	BIOCARTA_SPRY_PATHWAY	-0.0368008	Curated	HGSC
0.262441	0.00484035	0.459046	REACTOME_RESPIRATORY_ELECTRON_TRANSPORT	0.2576	Curated	HGSC
-0.0851701	0.00695781	0.459109	STARK_HYPPOCAMPUS_22Q11_DELETION_DN	-0.0921279	Curated	HGSC
0.104241	0.00614564	0.459969	MILI_PSEUDOPODIA_CHEMOTAXIS_UP	0.0980956	Curated	HGSC
0.284169	0.0042089	0.460766	MOOTHA_VOXPHOS	0.27996	Curated	HGSC
0.179355	0.00626226	0.461083	ZHAN_MULTIPLE_MYELOMA_SUBGROUPS	0.173092	Curated	HGSC
0.0997021	3.44885e-06	0.461414	KIM_BIPOLAR_DISORDER_OLIGODENDROCYTE_DENSITY_CORR_UP	0.0996987	Curated	HGSC
0.388752	0.00640569	0.461783	BIOCARTA_ETC_PATHWAY	0.382346	Curated	HGSC
-0.250803	0.00957239	0.46269	ZHU_CMV_ALL_DN	-0.260375	Curated	HGSC
-0.0831537	0.0070762	0.46377	BOYLAN_MULTIPLE_MYELOMA_C_CLUSTER_UP	-0.0902299	Curated	HGSC
-0.0950565	0.00715795	0.464566	HOWLIN_CITED1_TARGETS_1_DN	-0.102214	Curated	HGSC
0.0298225	0.00674401	0.464786	SIMBULAN_UV_RESPONSE_NORMAL_DN	0.0230785	Curated	HGSC
0.103341	0.00658901	0.465329	TOMIDA_METASTASIS_UP	0.0967517	Curated	HGSC
0.223708	0.00628563	0.465445	LEE_METASTASIS_AND_RNA_PROCESSING_UP	0.217422	Curated	HGSC
0.030995	0.0066971	0.465592	SIG_CHEMOTAXIS	0.0242979	Curated	HGSC
0.00834374	0.00679947	0.466389	KEGG_SNARE_INTERACTIONS_IN_VESICULAR_TRANSPORT	0.00154427	Curated	HGSC
0.0330518	0.005765	0.468247	GARY_CD5_TARGETS_UP	0.0272868	Curated	HGSC
0.0372088	0.00666449	0.468597	AMIT_EGF_RESPONSE_240_HELA	0.0305443	Curated	HGSC
0.0967913	0.00641399	0.469304	PID_AR_TF_PATHWAY	0.0903773	Curated	HGSC
-0.114363	0.00788543	0.469408	MCBRYAN_PUBERTAL_BREAST_5_6WK_UP	-0.122248	Curated	HGSC
-0.0432302	0.00710746	0.470465	BARIS_THYROID_CANCER_DN	-0.0503376	Curated	HGSC
0.0452798	0.00436981	0.47064	BENPORATH_SOX2_TARGETS	0.04091	Curated	HGSC
0.118134	0.00665604	0.470679	PID_ERB_GENOMIC_PATHWAY	0.111478	Curated	HGSC
-0.0701172	0.00699078	0.470965	HOFMANN_MYELODYSPLASTIC_SYNDROM_LOW_RISK_DN	-0.077108	Curated	HGSC
-0.0295022	0.00814112	0.471748	LIM_MAMMARY_STEM_CELL_DN	-0.0376433	Curated	HGSC
0.0982724	-9.72141e-05	0.472579	KIM_ALL_DISORDERS_OLIGODENDROCYTE_NUMBER_CORR_UP	0.0983696	Curated	HGSC
-0.254435	0.0072761	0.474298	KEGG_STEROID_BIOSYNTHESIS	-0.261711	Curated	HGSC
-0.220842	0.00807355	0.474843	GAJATE_RESPONSE_TO_TRABECTEDIN_UP	-0.228916	Curated	HGSC
0.170022	0.00619332	0.47526	PID_GMCSF_PATHWAY	0.163829	Curated	HGSC
0.0619538	0.0065575	0.476158	PID_CERAMIDE_PATHWAY	0.0553963	Curated	HGSC
0.180507	0.00633706	0.476369	BIOCARTA_RACCYCD_PATHWAY	0.17417	Curated	HGSC
-0.0752981	0.00710209	0.477411	KEGG_CYSTEINE_AND_METHIONINE_METABOLISM	-0.0824002	Curated	HGSC
0.201218	0.00648565	0.477767	BIOCARTA_SALMONELLA_PATHWAY	0.194732	Curated	HGSC
0.135539	0.00638099	0.478484	HOLLEMAN_VINCRISTINE_RESISTANCE_B_ALL_UP	0.129158	Curated	HGSC
0.0221599	0.00645124	0.478539	BROWNE_HCMV_INFECTION_14HR_DN	0.0157087	Curated	HGSC
0.0837391	0.00671397	0.479198	REACTOME_P38MAPK_EVENTS	0.0770251	Curated	HGSC
0.0594161	0.00671943	0.480135	REACTOME_PURINE_SALVAGE	0.0526967	Curated	HGSC
-0.103216	0.00736877	0.48033	APRELIKOVA_BRCA1_TARGETS	-0.110585	Curated	HGSC
0.199469	0.00643067	0.480347	MARCHINI_TRABECTEDIN_RESISTANCE_UP	0.193038	Curated	HGSC
0.0137505	0.00678742	0.480901	BIOCARTA_MCALPAIN_PATHWAY	0.00696309	Curated	HGSC
-0.14671	0.00710538	0.482526	MCCABE_HOXC6_TARGETS_CANCER_DN	-0.153816	Curated	HGSC
0.0338391	0.00666794	0.4831	JIANG_AGING_HYPOTHALAMUS_UP	0.0271711	Curated	HGSC
0.107705	0.00610686	0.483347	REACTOME_DESTABILIZATION_OF_MRNA_BY_AUF1_HNRNP_D0	0.101598	Curated	HGSC
0.0861139	0.00668732	0.483417	REACTOME_VIRAL_MESSENGER_RNA_SYNTHESIS	0.0794266	Curated	HGSC
0.097487	0.00597085	0.483475	REACTOME_ANTIGEN_PROCESSING_CROSS_PRESENTATION	0.0915162	Curated	HGSC
0.0316085	0.00662674	0.483755	DANG_REGULATED_BY_MYC_UP	0.0249818	Curated	HGSC
0.259046	0.00661731	0.48377	MYLLYKANGAS_AMPLIFICATION_HOT_SPOT_7	0.252428	Curated	HGSC
-0.139569	0.0075768	0.484147	WANG_PROSTATE_CANCER_ANDROGEN_INDEPENDENT	-0.147146	Curated	HGSC
0.0146899	0.00674075	0.485123	GROSS_HYPOXIA_VIA_ELK3_AND_HIF1A_DN	0.00794912	Curated	HGSC
-0.0108356	0.00689905	0.485758	GALE_APL_WITH_FLT3_MUTATED_UP	-0.0177346	Curated	HGSC
0.16467	0.00367442	0.485837	SCHLOSSER_MYC_TARGETS_REPRESSED_BY_SERUM	0.160996	Curated	HGSC
0.159954	0.0059072	0.487665	KEGG_LEISHMANIA_INFECTION	0.154047	Curated	HGSC
0.00725212	0.0068053	0.488148	MOOTHA_GLYCOLYSIS	0.000446816	Curated	HGSC
-0.305177	0.00699302	0.490021	MCGOWAN_RSP6_TARGETS_DN	-0.31217	Curated	HGSC
-0.485514	0.00710102	0.491675	SCHAEFFER_PROSTATE_DEVELOPMENT_AND_CANCER_BOX2_UP	-0.492615	Curated	HGSC
-0.153329	0.00702212	0.491827	REACTOME_TRAFFICKING_OF_GLUR2_CONTAINING_AMPA_RECEPTORS	-0.160351	Curated	HGSC
0.179817	0.00550201	0.493088	MOREAUX_B_LYMPHOCYTE_MATURATION_BY_TACI_DN	0.174315	Curated	HGSC
0.176908	0.00665332	0.493117	CAFFAREL_RESPONSE_TO_THC_24HR_3_UP	0.170255	Curated	HGSC
-0.0821689	0.00753096	0.493855	HAHTOLA_SEZARY_SYNDROM_UP	-0.0896998	Curated	HGSC
-0.0571552	0.00707528	0.494185	LIN_MELANOMA_COPY_NUMBER_DN	-0.0642305	Curated	HGSC
-0.291111	0.0089162	0.494204	SWEET_KRAS_TARGETS_UP	-0.300028	Curated	HGSC
0.12984	0.00656638	0.495436	MANN_RESPONSE_TO_AMIFOSTINE_UP	0.123274	Curated	HGSC
-0.0111793	0.00702132	0.496033	ZHANG_BREAST_CANCER_PROGENITORS_DN	-0.0182006	Curated	HGSC
0.089567	0.00630784	0.49618	KEGG_PROTEASOME	0.0832592	Curated	HGSC
0.00504055	0.00681467	0.498663	BRACHAT_RESPONSE_TO_CAMPTOTHECIN_DN	-0.00177412	Curated	HGSC
-0.196371	0.00744663	0.498893	CEBALLOS_TARGETS_OF_TP53_AND_MYC_DN	-0.203817	Curated	HGSC
0.0126977	0.00678671	0.499095	SIMBULAN_UV_RESPONSE_IMMORTALIZED_DN	0.00591096	Curated	HGSC
0.0247789	0.00663787	0.499881	SENESE_HDAC2_TARGETS_UP	0.018141	Curated	HGSC
0.129935	0.00662165	0.500425	BIOCARTA_TNFR2_PATHWAY	0.123314	Curated	HGSC
0.18035	0.00623299	0.500552	GAZDA_DIAMOND_BLACKFAN_ANEMIA_MYELOID_DN	0.174117	Curated	HGSC
0.154532	0.00647386	0.501951	HOLLEMAN_PREDNISOLONE_RESISTANCE_B_ALL_UP	0.148058	Curated	HGSC
0.131195	0.00635786	0.502854	REACTOME_NRAGE_SIGNALS_DEATH_THROUGH_JNK	0.124837	Curated	HGSC
-0.106319	0.00776211	0.503482	PLASARI_TGFB1_SIGNALING_VIA_NFIC_1HR_DN	-0.114081	Curated	HGSC
-0.156772	0.00843775	0.503543	AZARE_NEOPLASTIC_TRANSFORMATION_BY_STAT3_UP	-0.16521	Curated	HGSC
0.0106596	0.00677361	0.504481	LIN_APC_TARGETS	0.00388597	Curated	HGSC
0.0768756	0.00654307	0.505448	SCHLOSSER_MYC_AND_SERUM_RESPONSE_SYNERGY	0.0703326	Curated	HGSC
-0.0913821	0.00696805	0.505959	BIOCARTA_TGFB_PATHWAY	-0.0983501	Curated	HGSC
0.0719093	0.00633519	0.506754	PID_CDC42_PATHWAY	0.0655741	Curated	HGSC
0.0837092	0.00663317	0.506921	BIOCARTA_BAD_PATHWAY	0.077076	Curated	HGSC
0.0122949	0.00678722	0.507363	CAFFAREL_RESPONSE_TO_THC_24HR_5_UP	0.00550763	Curated	HGSC
0.158079	0.00651134	0.507893	MACLACHLAN_BRCA1_TARGETS_DN	0.151567	Curated	HGSC
0.217581	0.00639537	0.508524	YIH_RESPONSE_TO_ARSENITE_C1	0.211186	Curated	HGSC
-0.122615	0.00965624	0.509188	REACTOME_AXON_GUIDANCE	-0.132271	Curated	HGSC
-0.131413	0.00768032	0.509585	KEGG_PHOSPHATIDYLINOSITOL_SIGNALING_SYSTEM	-0.139093	Curated	HGSC
0.199636	0.00654614	0.511	CAFFAREL_RESPONSE_TO_THC_8HR_3_DN	0.19309	Curated	HGSC
-0.0995419	0.00718947	0.512028	DORSAM_HOXA9_TARGETS_UP	-0.106731	Curated	HGSC
0.178021	0.00600827	0.513045	KEGG_NUCLEOTIDE_EXCISION_REPAIR	0.172013	Curated	HGSC
0.141504	0.00652341	0.51391	BIOCARTA_GLEEVEC_PATHWAY	0.13498	Curated	HGSC
0.108554	0.00640878	0.514076	ST_B_CELL_ANTIGEN_RECEPTOR	0.102145	Curated	HGSC
0.186196	0.00664497	0.514227	IIZUKA_LIVER_CANCER_PROGRESSION_G2_G3_DN	0.179551	Curated	HGSC
0.120761	0.00570433	0.514632	LINDGREN_BLADDER_CANCER_WITH_LOH_IN_CHR9Q	0.115057	Curated	HGSC
-0.00525077	0.00688791	0.514889	REACTOME_SEMAPHORIN_INTERACTIONS	-0.0121387	Curated	HGSC
0.0566012	0.00658915	0.518406	PID_ER_NONGENOMIC_PATHWAY	0.050012	Curated	HGSC
-0.0458446	0.00693253	0.520099	REACTOME_NUCLEAR_EVENTS_KINASE_AND_TRANSCRIPTION_FACTOR_ACTIVATION	-0.0527772	Curated	HGSC
0.156665	0.00610779	0.521301	GRADE_METASTASIS_DN	0.150558	Curated	HGSC
-0.200568	0.00752233	0.521692	PID_NECTIN_PATHWAY	-0.208091	Curated	HGSC
0.153357	0.00503061	0.522699	REACTOME_HIV_LIFE_CYCLE	0.148326	Curated	HGSC
-0.104658	0.00695648	0.523127	HAHTOLA_MYCOSIS_FUNGOIDES_DN	-0.111615	Curated	HGSC
-0.0363423	0.00699422	0.523517	PID_IL6_7_PATHWAY	-0.0433365	Curated	HGSC
0.241016	0.00404034	0.523972	KEGG_OXIDATIVE_PHOSPHORYLATION	0.236975	Curated	HGSC
-0.126127	0.00702534	0.525098	REACTOME_ADVANCED_GLYCOSYLATION_ENDPRODUCT_RECEPTOR_SIGNALING	-0.133152	Curated	HGSC
0.114926	0.0059583	0.526306	REACTOME_ACTIVATION_OF_NF_KAPPAB_IN_B_CELLS	0.108967	Curated	HGSC
0.156366	0.00640226	0.528258	KEGG_RNA_POLYMERASE	0.149963	Curated	HGSC
-0.0653564	0.00729537	0.52897	KYNG_RESPONSE_TO_H2O2	-0.0726517	Curated	HGSC
-0.188132	0.00742066	0.53248	DANG_MYC_TARGETS_DN	-0.195553	Curated	HGSC
0.191835	0.00647334	0.532554	BONOME_OVARIAN_CANCER_POOR_SURVIVAL_DN	0.185362	Curated	HGSC
0.0366346	0.00605108	0.533676	HORIUCHI_WTAP_TARGETS_DN	0.0305835	Curated	HGSC
0.0826317	0.00666977	0.534102	KAPOSI_LIVER_CANCER_MET_UP	0.075962	Curated	HGSC
-0.0869701	0.0069045	0.534869	REACTOME_SYNTHESIS_OF_PIPS_AT_THE_LATE_ENDOSOME_MEMBRANE	-0.0938746	Curated	HGSC
0.00876005	0.00679736	0.535576	PID_TXA2PATHWAY	0.00196268	Curated	HGSC
-0.216665	0.007074	0.535904	REACTOME_SYNTHESIS_OF_VERY_LONG_CHAIN_FATTY_ACYL_COAS	-0.223739	Curated	HGSC
0.023606	0.00675827	0.539767	REACTOME_LATENT_INFECTION_OF_HOMO_SAPIENS_WITH_MYCOBACTERIUM_TUBERCULOSIS	0.0168477	Curated	HGSC
0.131799	0.00597778	0.539919	PID_HDAC_CLASSI_PATHWAY	0.125822	Curated	HGSC
0.132952	0.00671172	0.540034	SCHUHMACHER_MYC_TARGETS_DN	0.12624	Curated	HGSC
0.0851925	0.0064882	0.541018	PID_RHOA_PATHWAY	0.0787043	Curated	HGSC
0.0995579	0.00652776	0.541945	OKAMOTO_LIVER_CANCER_MULTICENTRIC_OCCURRENCE_UP	0.0930302	Curated	HGSC
0.0912104	0.0060158	0.543013	BILANGES_RAPAMYCIN_SENSITIVE_VIA_TSC1_AND_TSC2	0.0851946	Curated	HGSC
0.0313715	0.00671023	0.543167	BILANGES_SERUM_SENSITIVE_VIA_TSC2	0.0246613	Curated	HGSC
0.106837	0.00656611	0.543569	PID_S1P_S1P2_PATHWAY	0.100271	Curated	HGSC
0.0216387	0.00679062	0.544906	DER_IFN_GAMMA_RESPONSE_DN	0.014848	Curated	HGSC
0.0365556	0.00642292	0.545373	UDAYAKUMAR_MED1_TARGETS_UP	0.0301327	Curated	HGSC
0.0182406	0.00600028	0.545445	KOINUMA_TARGETS_OF_SMAD2_OR_SMAD3	0.0122404	Curated	HGSC
0.0579817	0.00598929	0.545997	HAHTOLA_MYCOSIS_FUNGOIDES_SKIN_UP	0.0519924	Curated	HGSC
-0.172266	0.00761365	0.546603	WOOD_EBV_EBNA1_TARGETS_DN	-0.17988	Curated	HGSC
-0.062737	0.00700445	0.547133	VERRECCHIA_RESPONSE_TO_TGFB1_C2	-0.0697415	Curated	HGSC
-0.204632	0.00747267	0.547633	ST_ADRENERGIC	-0.212104	Curated	HGSC
0.00467267	0.00680873	0.548343	RAMPON_ENRICHED_LEARNING_ENVIRONMENT_EARLY_DN	-0.00213605	Curated	HGSC
0.124408	0.00647087	0.548737	ST_ERK1_ERK2_MAPK_PATHWAY	0.117937	Curated	HGSC
-0.410731	0.00970006	0.549995	REACTOME_EXTRACELLULAR_MATRIX_ORGANIZATION	-0.420431	Curated	HGSC
0.110201	0.00668225	0.550012	REACTOME_TRAF3_DEPENDENT_IRF_ACTIVATION_PATHWAY	0.103519	Curated	HGSC
-0.0835783	0.00690094	0.55034	GARGALOVIC_RESPONSE_TO_OXIDIZED_PHOSPHOLIPIDS_BLACK_DN	-0.0904792	Curated	HGSC
0.0909759	0.0053585	0.551929	YAO_TEMPORAL_RESPONSE_TO_PROGESTERONE_CLUSTER_14	0.0856174	Curated	HGSC
0.0647696	0.00666707	0.552098	REACTOME_TRAF6_MEDIATED_NFKB_ACTIVATION	0.0581025	Curated	HGSC
-0.233819	0.00818221	0.552409	WILCOX_RESPONSE_TO_PROGESTERONE_DN	-0.242001	Curated	HGSC
0.0758258	0.00660939	0.552648	AIGNER_ZEB1_TARGETS	0.0692164	Curated	HGSC
0.0391698	0.00674796	0.552867	NAGY_TFTC_COMPONENTS_HUMAN	0.0324218	Curated	HGSC
-0.0799298	0.0071711	0.55335	BIOCARTA_CHREBP2_PATHWAY	-0.0871009	Curated	HGSC
-0.00348934	0.00684173	0.553588	BIOCARTA_PAR1_PATHWAY	-0.0103311	Curated	HGSC
-0.0211744	0.00731778	0.553618	YAMAZAKI_TCEB3_TARGETS_DN	-0.0284922	Curated	HGSC
0.0859882	0.00481417	0.554911	FOURNIER_ACINAR_DEVELOPMENT_LATE_2	0.081174	Curated	HGSC
0.0698132	0.00536937	0.555167	HOLLMANN_APOPTOSIS_VIA_CD40_DN	0.0644438	Curated	HGSC
0.123339	0.00673638	0.55592	CALVET_IRINOTECAN_SENSITIVE_VS_REVERTED_UP	0.116603	Curated	HGSC
-0.347696	0.0070716	0.556654	STANHILL_HRAS_TRANSFROMATION_UP	-0.354767	Curated	HGSC
-0.0560552	0.00688151	0.556754	REACTOME_VITAMIN_B5_PANTOTHENATE_METABOLISM	-0.0629367	Curated	HGSC
-0.128685	0.00702955	0.556929	OUELLET_OVARIAN_CANCER_INVASIVE_VS_LMP_DN	-0.135714	Curated	HGSC
-0.157702	0.00702801	0.556948	REACTOME_HORMONE_SENSITIVE_LIPASE_HSL_MEDIATED_TRIACYLGLYCEROL_HYDROLYSIS	-0.16473	Curated	HGSC
0.0720941	0.0064427	0.557527	ELVIDGE_HIF1A_TARGETS_UP	0.0656514	Curated	HGSC
0.134538	0.00640353	0.558025	GAZDA_DIAMOND_BLACKFAN_ANEMIA_PROGENITOR_UP	0.128135	Curated	HGSC
0.0347604	0.00678524	0.558393	FARMER_BREAST_CANCER_CLUSTER_8	0.0279752	Curated	HGSC
-0.129103	0.0073985	0.558719	CHANDRAN_METASTASIS_TOP50_DN	-0.136502	Curated	HGSC
-0.0928263	0.00892245	0.559392	DURCHDEWALD_SKIN_CARCINOGENESIS_DN	-0.101749	Curated	HGSC
0.104246	0.00666015	0.560589	DAZARD_UV_RESPONSE_CLUSTER_G5	0.0975858	Curated	HGSC
0.10638	0.00662706	0.560969	BIOCARTA_CALCINEURIN_PATHWAY	0.0997529	Curated	HGSC
0.187708	0.0038347	0.561825	KEGG_HUNTINGTONS_DISEASE	0.183873	Curated	HGSC
0.0469628	0.00656437	0.562393	ZHAN_MULTIPLE_MYELOMA_UP	0.0403984	Curated	HGSC
-0.294643	0.00757494	0.56308	URS_ADIPOCYTE_DIFFERENTIATION_DN	-0.302218	Curated	HGSC
0.0397582	0.00664265	0.564683	PID_ANGIOPOIETIN_RECEPTOR_PATHWAY	0.0331156	Curated	HGSC
0.0452257	0.00670819	0.565855	VALK_AML_CLUSTER_15	0.0385175	Curated	HGSC
-0.0447947	0.00695329	0.567254	BAE_BRCA1_TARGETS_DN	-0.051748	Curated	HGSC
-0.0732436	0.00693815	0.567346	MATTIOLI_MGUS_VS_MULTIPLE_MYELOMA	-0.0801818	Curated	HGSC
0.00467924	0.00681128	0.5675	REACTOME_TAK1_ACTIVATES_NFKB_BY_PHOSPHORYLATION_AND_ACTIVATION_OF_IKKS_COMPLEX	-0.00213204	Curated	HGSC
0.037041	0.00673361	0.567653	FLECHNER_BIOPSY_KIDNEY_TRANSPLANT_OK_VS_DONOR_DN	0.0303074	Curated	HGSC
0.209695	0.00659344	0.571358	WHITESIDE_CISPLATIN_RESISTANCE_UP	0.203102	Curated	HGSC
-0.0421939	0.00790056	0.571957	WELCSH_BRCA1_TARGETS_UP	-0.0500945	Curated	HGSC
0.0284669	0.00678671	0.572189	BRUNEAU_SEPTATION_VENTRICULAR	0.0216802	Curated	HGSC
0.124756	0.00609595	0.573477	BYSTROEM_CORRELATED_WITH_IL5_DN	0.11866	Curated	HGSC
-0.0655529	0.00716525	0.573568	KEGG_INOSITOL_PHOSPHATE_METABOLISM	-0.0727182	Curated	HGSC
0.0478317	0.00586421	0.574264	GABRIELY_MIR21_TARGETS	0.0419675	Curated	HGSC
-0.019662	0.00711063	0.575274	NING_CHRONIC_OBSTRUCTIVE_PULMONARY_DISEASE_DN	-0.0267726	Curated	HGSC
0.0185656	0.00675492	0.575825	KEGG_PROPANOATE_METABOLISM	0.0118107	Curated	HGSC
-0.239044	0.00735922	0.575836	ST_MYOCYTE_AD_PATHWAY	-0.246404	Curated	HGSC
0.176635	0.00596341	0.575837	HU_GENOTOXIN_ACTION_DIRECT_VS_INDIRECT_24HR	0.170672	Curated	HGSC
0.0968625	0.00561835	0.57849	KARLSSON_TGFB1_TARGETS_UP	0.0912441	Curated	HGSC
0.131501	0.00646941	0.580436	BARRIER_CANCER_RELAPSE_NORMAL_SAMPLE_DN	0.125032	Curated	HGSC
-0.361312	0.00774497	0.582286	BOQUEST_STEM_CELL_CULTURED_VS_FRESH_DN	-0.369057	Curated	HGSC
0.0856364	0.00624785	0.582414	REACTOME_REGULATION_OF_APOPTOSIS	0.0793886	Curated	HGSC
0.137532	0.00490096	0.582715	KEGG_ALZHEIMERS_DISEASE	0.132631	Curated	HGSC
-0.0266035	0.00688133	0.583953	LANDIS_ERBB2_BREAST_TUMORS_65_UP	-0.0334848	Curated	HGSC
0.0411754	0.0066823	0.584372	XU_CREBBP_TARGETS_DN	0.0344931	Curated	HGSC
0.0517816	0.0066644	0.584656	GENTILE_UV_RESPONSE_CLUSTER_D5	0.0451172	Curated	HGSC
0.0287132	0.00668089	0.585074	FLECHNER_PBL_KIDNEY_TRANSPLANT_REJECTED_VS_OK_DN	0.0220323	Curated	HGSC
0.178831	0.00616024	0.585089	HU_ANGIOGENESIS_DN	0.172671	Curated	HGSC
0.0656572	0.00618322	0.585096	BOYAULT_LIVER_CANCER_SUBCLASS_G1_UP	0.059474	Curated	HGSC
0.00414269	0.00681417	0.585215	BIOCARTA_CREB_PATHWAY	-0.00267147	Curated	HGSC
-0.201267	0.00711799	0.58593	BIOCARTA_ARAP_PATHWAY	-0.208385	Curated	HGSC
-0.0617825	0.0117109	0.586557	NUYTTEN_NIPP1_TARGETS_DN	-0.0734934	Curated	HGSC
-0.071692	0.00889222	0.58693	RUTELLA_RESPONSE_TO_CSF2RB_AND_IL4_UP	-0.0805842	Curated	HGSC
0.11194	0.0066644	0.58814	LY_AGING_MIDDLE_DN	0.105276	Curated	HGSC
-0.0393071	0.0070629	0.58862	LANDIS_ERBB2_BREAST_PRENEOPLASTIC_DN	-0.04637	Curated	HGSC
0.0536954	0.00671478	0.589169	BIOCARTA_HER2_PATHWAY	0.0469806	Curated	HGSC
0.081452	0.00654839	0.589229	WENDT_COHESIN_TARGETS_UP	0.0749036	Curated	HGSC
0.0807991	0.00620342	0.589682	YAO_TEMPORAL_RESPONSE_TO_PROGESTERONE_CLUSTER_7	0.0745957	Curated	HGSC
-0.0268787	0.00695807	0.592222	KEGG_FATTY_ACID_METABOLISM	-0.0338368	Curated	HGSC
-0.0713805	0.00702909	0.593819	BANDRES_RESPONSE_TO_CARMUSTIN_WITHOUT_MGMT_48HR_DN	-0.0784096	Curated	HGSC
0.0632591	0.00657717	0.594769	CHOI_ATL_STAGE_PREDICTOR	0.0566819	Curated	HGSC
-0.0772458	0.00707112	0.595094	REACTOME_SEMA4D_INDUCED_CELL_MIGRATION_AND_GROWTH_CONE_COLLAPSE	-0.0843169	Curated	HGSC
-0.256302	0.00783378	0.595506	POMEROY_MEDULLOBLASTOMA_PROGNOSIS_UP	-0.264136	Curated	HGSC
-0.0525206	0.00718137	0.595614	BAE_BRCA1_TARGETS_UP	-0.0597019	Curated	HGSC
0.0444874	0.00655073	0.59615	FLECHNER_PBL_KIDNEY_TRANSPLANT_REJECTED_VS_OK_UP	0.0379367	Curated	HGSC
0.122682	0.00623115	0.596309	NUTT_GBM_VS_AO_GLIOMA_UP	0.116451	Curated	HGSC
0.159099	0.00616542	0.596334	PID_KIT_PATHWAY	0.152933	Curated	HGSC
0.0755947	0.00654788	0.597875	ZHAN_MULTIPLE_MYELOMA_CD2_DN	0.0690468	Curated	HGSC
0.0615655	0.00665828	0.598605	BIOCARTA_CXCR4_PATHWAY	0.0549072	Curated	HGSC
0.049881	0.00670927	0.598784	BIOCARTA_TPO_PATHWAY	0.0431717	Curated	HGSC
0.0651093	0.00633123	0.599073	REACTOME_SIGNALING_BY_WNT	0.0587781	Curated	HGSC
0.0684321	-0.00416548	0.601498	GRAESSMANN_APOPTOSIS_BY_DOXORUBICIN_DN	0.0725976	Curated	HGSC
0.0550532	0.00674111	0.601542	VISALA_RESPONSE_TO_HEAT_SHOCK_AND_AGING_UP	0.0483121	Curated	HGSC
-0.090396	0.00733262	0.60186	LUCAS_HNF4A_TARGETS_UP	-0.0977286	Curated	HGSC
-0.066672	0.00686119	0.602052	KUROKAWA_LIVER_CANCER_EARLY_RECURRENCE_DN	-0.0735332	Curated	HGSC
-0.151674	0.00706746	0.602516	KASLER_HDAC7_TARGETS_1_DN	-0.158742	Curated	HGSC
0.0306229	0.00558086	0.603159	HAMAI_APOPTOSIS_VIA_TRAIL_UP	0.0250421	Curated	HGSC
-0.2775	0.00718956	0.605207	FARMER_BREAST_CANCER_CLUSTER_4	-0.28469	Curated	HGSC
0.0740571	0.0058364	0.605561	SMITH_TERT_TARGETS_UP	0.0682207	Curated	HGSC
0.136544	0.00665068	0.605642	REACTOME_ACTIVATION_OF_RAC	0.129893	Curated	HGSC
0.148491	0.00644484	0.605713	CHOW_RASSF1_TARGETS_UP	0.142046	Curated	HGSC
0.0448708	0.00674342	0.60583	REACTOME_BOTULINUM_NEUROTOXICITY	0.0381274	Curated	HGSC
0.0448708	0.00674342	0.60583	REACTOME_PROTEOLYTIC_CLEAVAGE_OF_SNARE_COMPLEX_PROTEINS	0.0381274	Curated	HGSC
-0.136736	0.00723704	0.606658	CHESLER_BRAIN_HIGHEST_GENETIC_VARIANCE	-0.143973	Curated	HGSC
-0.0297468	0.00694894	0.609334	KEGG_FRUCTOSE_AND_MANNOSE_METABOLISM	-0.0366958	Curated	HGSC
-0.077056	0.00722233	0.6097	CUI_GLUCOSE_DEPRIVATION	-0.0842784	Curated	HGSC
-0.0316375	0.00693314	0.610381	AKL_HTLV1_INFECTION_UP	-0.0385706	Curated	HGSC
0.131858	0.00663754	0.610853	MANN_RESPONSE_TO_AMIFOSTINE_DN	0.12522	Curated	HGSC
0.113564	0.00656601	0.611062	REACTOME_SIGNALING_BY_FGFR1_FUSION_MUTANTS	0.106998	Curated	HGSC
0.0211373	0.00645015	0.611359	DOUGLAS_BMI1_TARGETS_DN	0.0146871	Curated	HGSC
0.0332174	0.00665913	0.61146	BACOLOD_RESISTANCE_TO_ALKYLATING_AGENTS_DN	0.0265583	Curated	HGSC
0.160417	0.00662207	0.61219	BIOCARTA_DREAM_PATHWAY	0.153794	Curated	HGSC
0.034079	0.00657571	0.612949	PUIFFE_INVASION_INHIBITED_BY_ASCITES_UP	0.0275033	Curated	HGSC
0.077665	0.00636877	0.613404	SIG_PIP3_SIGNALING_IN_CARDIAC_MYOCTES	0.0712963	Curated	HGSC
-0.196917	0.00726446	0.613884	KEGG_NICOTINATE_AND_NICOTINAMIDE_METABOLISM	-0.204182	Curated	HGSC
0.122306	0.00597061	0.614322	YAO_TEMPORAL_RESPONSE_TO_PROGESTERONE_CLUSTER_10	0.116335	Curated	HGSC
-0.118117	0.00697463	0.614494	WAESCH_ANAPHASE_PROMOTING_COMPLEX	-0.125092	Curated	HGSC
-0.0615065	0.0068778	0.61596	BIOCARTA_SRCRPTP_PATHWAY	-0.0683843	Curated	HGSC
-0.140413	0.00715948	0.620434	KIM_HYPOXIA	-0.147573	Curated	HGSC
0.131251	0.00656363	0.621069	BIOCARTA_HCMV_PATHWAY	0.124687	Curated	HGSC
-0.206385	0.00851042	0.621082	LIU_PROSTATE_CANCER_UP	-0.214896	Curated	HGSC
0.0260087	0.00672538	0.621543	FAELT_B_CLL_WITH_VH_REARRANGEMENTS_DN	0.0192833	Curated	HGSC
0.08256	0.00517345	0.622084	BOYAULT_LIVER_CANCER_SUBCLASS_G3_UP	0.0773865	Curated	HGSC
0.125058	0.00604039	0.622115	MULLIGHAN_NPM1_MUTATED_SIGNATURE_2_DN	0.119017	Curated	HGSC
-0.226614	0.00694597	0.622769	SMID_BREAST_CANCER_NORMAL_LIKE_DN	-0.23356	Curated	HGSC
-0.254444	0.00778714	0.622927	VANHARANTA_UTERINE_FIBROID_UP	-0.262231	Curated	HGSC
0.101891	0.00673498	0.623095	LIU_CMYB_TARGETS_DN	0.095156	Curated	HGSC
-0.0213131	0.00709093	0.62335	ZAMORA_NOS2_TARGETS_DN	-0.028404	Curated	HGSC
0.119429	0.00653589	0.623492	BIOCARTA_CERAMIDE_PATHWAY	0.112893	Curated	HGSC
0.0127619	0.00679903	0.623797	PID_IL5_PATHWAY	0.00596285	Curated	HGSC
-0.0343917	0.00752113	0.624049	PROVENZANI_METASTASIS_UP	-0.0419129	Curated	HGSC
0.0204685	0.00664901	0.62456	YAGI_AML_SURVIVAL	0.0138195	Curated	HGSC
-0.0705852	0.00807739	0.624646	KYNG_DNA_DAMAGE_DN	-0.0786626	Curated	HGSC
0.12721	0.00660766	0.626198	YIH_RESPONSE_TO_ARSENITE_C4	0.120602	Curated	HGSC
0.20335	0.00648213	0.628093	REACTOME_REGULATION_OF_SIGNALING_BY_CBL	0.196868	Curated	HGSC
0.0551665	0.00674096	0.628628	BIOCARTA_CARM1_PATHWAY	0.0484256	Curated	HGSC
-0.264174	0.00864319	0.631081	TURASHVILI_BREAST_LOBULAR_CARCINOMA_VS_LOBULAR_NORMAL_DN	-0.272817	Curated	HGSC
0.0739083	0.00167191	0.632116	REACTOME_IMMUNE_SYSTEM	0.0722364	Curated	HGSC
-0.0543258	0.00766888	0.632717	TOOKER_GENOCITABINE_RESISTANCE_DN	-0.0619947	Curated	HGSC
-0.32697	0.00816013	0.632839	TURASHVILI_BREAST_DUCTAL_CARCINOMA_VS_DUCTAL_NORMAL_UP	-0.33513	Curated	HGSC
-0.123628	0.00761132	0.633624	HADDAD_T_LYMPHOCYTE_AND_NK_PROGENITOR_UP	-0.13124	Curated	HGSC
-0.0118351	0.00702631	0.634181	WEI_MIR34A_TARGETS	-0.0188615	Curated	HGSC
0.078127	0.00637672	0.634375	REACTOME_G_ALPHA1213_SIGNALLING_EVENTS	0.0717503	Curated	HGSC
0.0740053	0.00649301	0.634954	FAELT_B_CLL_WITH_VH3_21_DN	0.0675123	Curated	HGSC
0.0861187	0.00662775	0.635981	SESTO_RESPONSE_TO_UV_C4	0.0794909	Curated	HGSC
0.0466783	0.00673445	0.636964	PID_SMAD2_3PATHWAY	0.0399438	Curated	HGSC
-0.00548862	0.00682644	0.637166	KEGG_RIBOFLAVIN_METABOLISM	-0.0123151	Curated	HGSC
0.135866	0.00661277	0.637242	PID_TCR_RAS_PATHWAY	0.129253	Curated	HGSC
0.00225121	0.00681437	0.637526	BOYAULT_LIVER_CANCER_SUBCLASS_G6_DN	-0.00456316	Curated	HGSC
-0.0196292	0.00685769	0.638186	HOFMANN_MYELODYSPLASTIC_SYNDROM_RISK_UP	-0.0264869	Curated	HGSC
-0.210315	0.00726197	0.63826	JEON_SMAD6_TARGETS_UP	-0.217577	Curated	HGSC
0.134929	0.00632509	0.638717	CHANDRAN_METASTASIS_TOP50_UP	0.128604	Curated	HGSC
0.0244262	0.00663849	0.639167	ACOSTA_PROLIFERATION_INDEPENDENT_MYC_TARGETS_DN	0.0177877	Curated	HGSC
0.0934661	0.0065982	0.639681	GALLUZZI_PREVENT_MITOCHONDIAL_PERMEABILIZATION	0.0868679	Curated	HGSC
0.0292338	0.00673885	0.641442	PID_FAS_PATHWAY	0.0224949	Curated	HGSC
0.138381	0.00615324	0.641839	WIERENGA_PML_INTERACTOME	0.132228	Curated	HGSC
0.0220836	0.00672112	0.641959	SIG_INSULIN_RECEPTOR_PATHWAY_IN_CARDIAC_MYOCYTES	0.0153625	Curated	HGSC
0.11134	0.00638213	0.642209	PID_CXCR3_PATHWAY	0.104958	Curated	HGSC
0.0834296	0.00636799	0.64228	WONG_PROTEASOME_GENE_MODULE	0.0770616	Curated	HGSC
-0.375812	0.00703532	0.642685	RANKIN_ANGIOGENIC_TARGETS_OF_VHL_HIF2A_UP	-0.382847	Curated	HGSC
0.138427	0.00605349	0.642689	PID_FCER1_PATHWAY	0.132374	Curated	HGSC
-0.221563	0.00797395	0.643631	LINDGREN_BLADDER_CANCER_HIGH_RECURRENCE	-0.229537	Curated	HGSC
0.035572	0.00675875	0.644998	BIOCARTA_EPO_PATHWAY	0.0288133	Curated	HGSC
0.0705341	0.00672023	0.64504	BIOCARTA_IL3_PATHWAY	0.0638139	Curated	HGSC
-0.393169	0.00885147	0.645689	PID_SYNDECAN_1_PATHWAY	-0.402021	Curated	HGSC
-0.0686399	0.00718057	0.646019	BILBAN_B_CLL_LPL_UP	-0.0758205	Curated	HGSC
0.0360855	0.00656321	0.646064	SASSON_RESPONSE_TO_FORSKOLIN_DN	0.0295223	Curated	HGSC
-0.169439	0.00821507	0.646202	REACTOME_TRANS_GOLGI_NETWORK_VESICLE_BUDDING	-0.177654	Curated	HGSC
0.142552	0.00600935	0.646244	SESTO_RESPONSE_TO_UV_C2	0.136543	Curated	HGSC
-0.122078	0.0100485	0.646253	PASINI_SUZ12_TARGETS_DN	-0.132126	Curated	HGSC
-0.128444	0.00749778	0.646849	KEGG_GLUTATHIONE_METABOLISM	-0.135942	Curated	HGSC
0.013562	0.00679807	0.647895	HOEGERKORP_CD44_TARGETS_DIRECT_DN	0.00676389	Curated	HGSC
-0.0948715	0.00768085	0.650735	SESTO_RESPONSE_TO_UV_C8	-0.102552	Curated	HGSC
0.134623	0.00541412	0.65101	REACTOME_LATE_PHASE_OF_HIV_LIFE_CYCLE	0.129209	Curated	HGSC
-0.0247516	0.00688665	0.651453	BIOCARTA_GH_PATHWAY	-0.0316383	Curated	HGSC
0.153929	0.00612054	0.651758	REACTOME_MRNA_3_END_PROCESSING	0.147808	Curated	HGSC
0.110837	0.00660341	0.652803	REACTOME_PROCESSING_OF_INTRONLESS_PRE_MRNAS	0.104234	Curated	HGSC
-0.0817495	0.00712534	0.654857	QI_HYPOXIA_TARGETS_OF_HIF1A_AND_FOXA2	-0.0888749	Curated	HGSC
0.0758355	0.00666126	0.655214	SYED_ESTRADIOL_RESPONSE	0.0691742	Curated	HGSC
-0.00899803	0.00684885	0.655993	SCHRAMM_INHBA_TARGETS_DN	-0.0158469	Curated	HGSC
0.0557634	0.00671075	0.656092	REACTOME_GRB2_EVENTS_IN_ERBB2_SIGNALING	0.0490527	Curated	HGSC
0.0927925	0.00670312	0.6565	NEBEN_AML_WITH_FLT3_OR_NRAS_DN	0.0860894	Curated	HGSC
-0.0269074	0.00686682	0.657433	KIM_MYCL1_AMPLIFICATION_TARGETS_DN	-0.0337742	Curated	HGSC
-0.0958925	0.00717631	0.658365	VERRECCHIA_DELAYED_RESPONSE_TO_TGFB1	-0.103069	Curated	HGSC
0.0113657	0.00680139	0.658501	REACTOME_P75NTR_RECRUITS_SIGNALLING_COMPLEXES	0.00456436	Curated	HGSC
-0.0262864	0.00693043	0.659048	ST_GA13_PATHWAY	-0.0332168	Curated	HGSC
0.0667624	0.0066262	0.659402	BIOCARTA_CARM_ER_PATHWAY	0.0601362	Curated	HGSC
-0.0607707	0.00699884	0.662556	PID_LYMPH_ANGIOGENESIS_PATHWAY	-0.0677695	Curated	HGSC
-0.0526207	0.00702931	0.66338	REACTOME_SEMA4D_IN_SEMAPHORIN_SIGNALING	-0.05965	Curated	HGSC
0.0152017	0.00679611	0.663822	BIOCARTA_TRKA_PATHWAY	0.00840556	Curated	HGSC
0.121887	0.00416387	0.664538	REACTOME_HIV_INFECTION	0.117723	Curated	HGSC
0.104714	0.00660064	0.66517	BIOCARTA_TFF_PATHWAY	0.0981132	Curated	HGSC
-0.0755224	0.00720228	0.666024	REACTOME_METABOLISM_OF_VITAMINS_AND_COFACTORS	-0.0827247	Curated	HGSC
-0.0274622	0.00691935	0.66683	SPIRA_SMOKERS_LUNG_CANCER_UP	-0.0343816	Curated	HGSC
0.0288684	0.00673663	0.667788	BIOCARTA_EGF_PATHWAY	0.0221317	Curated	HGSC
0.0962242	-0.00023757	0.667999	BENPORATH_MYC_MAX_TARGETS	0.0964617	Curated	HGSC
0.064916	0.00671909	0.668366	BIOCARTA_AKAP95_PATHWAY	0.058197	Curated	HGSC
-0.202034	0.00746448	0.668569	GUILLAUMOND_KLF10_TARGETS_DN	-0.209499	Curated	HGSC
0.103995	0.00658754	0.669417	REACTOME_ABORTIVE_ELONGATION_OF_HIV1_TRANSCRIPT_IN_THE_ABSENCE_OF_TAT	0.0974071	Curated	HGSC
-0.037814	0.00689314	0.669753	XU_HGF_SIGNALING_NOT_VIA_AKT1_48HR_DN	-0.0447071	Curated	HGSC
0.00369397	0.00681598	0.670211	SCIAN_INVERSED_TARGETS_OF_TP53_AND_TP73_DN	-0.00312201	Curated	HGSC
-0.0955385	0.00702102	0.670908	REACTOME_NEF_MEDIATES_DOWN_MODULATION_OF_CELL_SURFACE_RECEPTORS_BY_RECRUITING_THEM_TO_CLATHRIN_ADAPTERS	-0.10256	Curated	HGSC
0.0509773	0.00669352	0.671797	PID_IL8_CXCR1_PATHWAY	0.0442837	Curated	HGSC
0.0376876	0.00675062	0.672111	BIOCARTA_RELA_PATHWAY	0.030937	Curated	HGSC
0.155727	0.00656065	0.672253	PARK_HSC_VS_MULTIPOTENT_PROGENITORS_DN	0.149166	Curated	HGSC
-0.168934	0.0143195	0.673768	REN_ALVEOLAR_RHABDOMYOSARCOMA_DN	-0.183253	Curated	HGSC
0.0238661	0.00634205	0.673797	WEST_ADRENOCORTICAL_TUMOR_UP	0.017524	Curated	HGSC
-0.0945526	0.00769354	0.674264	SASSON_RESPONSE_TO_GONADOTROPHINS_UP	-0.102246	Curated	HGSC
0.231966	0.00646875	0.675064	ZHAN_V1_LATE_DIFFERENTIATION_GENES_DN	0.225497	Curated	HGSC
6.91755e-05	0.0068816	0.675092	STEARMAN_LUNG_CANCER_EARLY_VS_LATE_UP	-0.00681243	Curated	HGSC
0.0519639	0.00645205	0.675467	SAKAI_TUMOR_INFILTRATING_MONOCYTES_DN	0.0455118	Curated	HGSC
-0.00581593	0.00684976	0.676212	PID_AMB2_NEUTROPHILS_PATHWAY	-0.0126657	Curated	HGSC
-0.0567101	0.00697771	0.677295	HEIDENBLAD_AMPLICON_12P11_12_UP	-0.0636878	Curated	HGSC
0.0683462	0.00672318	0.678158	BIOCARTA_CDMAC_PATHWAY	0.061623	Curated	HGSC
0.0959079	0.00649846	0.678543	VANHARANTA_UTERINE_FIBROID_WITH_7Q_DELETION_DN	0.0894095	Curated	HGSC
-0.0431261	0.00693351	0.680302	REACTOME_MAPK_TARGETS_NUCLEAR_EVENTS_MEDIATED_BY_MAP_KINASES	-0.0500596	Curated	HGSC
0.110119	0.00381576	0.680442	PENG_RAPAMYCIN_RESPONSE_DN	0.106303	Curated	HGSC
0.0928997	0.00663837	0.680985	BIOCARTA_NDKDYNAMIN_PATHWAY	0.0862613	Curated	HGSC
0.0486572	0.00321603	0.68208	BENPORATH_NANOG_TARGETS	0.0454412	Curated	HGSC
0.056558	0.00664185	0.682136	STONER_ESOPHAGEAL_CARCINOGENESIS_UP	0.0499162	Curated	HGSC
-0.023034	0.00685985	0.682163	BREUHAHN_GROWTH_FACTOR_SIGNALING_IN_LIVER_CANCER	-0.0298939	Curated	HGSC
0.0138394	0.00679141	0.682709	MACLACHLAN_BRCA1_TARGETS_UP	0.00704795	Curated	HGSC
-0.0917556	0.0069243	0.68293	REACTOME_NEF_MEDIATED_DOWNREGULATION_OF_MHC_CLASS_I_COMPLEX_CELL_SURFACE_EXPRESSION	-0.0986799	Curated	HGSC
-0.154253	0.00709589	0.684349	REACTOME_PLATELET_SENSITIZATION_BY_LDL	-0.161349	Curated	HGSC
0.126664	0.00579334	0.684939	MORI_EMU_MYC_LYMPHOMA_BY_ONSET_TIME_UP	0.120871	Curated	HGSC
0.0716248	0.00635692	0.685587	PID_MTOR_4PATHWAY	0.0652679	Curated	HGSC
0.128976	0.00643946	0.685668	BIOCARTA_MTOR_PATHWAY	0.122536	Curated	HGSC
0.132826	0.00602827	0.686831	PID_RAC1_PATHWAY	0.126797	Curated	HGSC
0.13453	0.00482656	0.687745	PENG_GLUCOSE_DEPRIVATION_DN	0.129703	Curated	HGSC
0.163984	0.00647621	0.68783	RAMPON_ENRICHED_LEARNING_ENVIRONMENT_LATE_UP	0.157508	Curated	HGSC
-0.279732	0.00702071	0.688289	TSAI_DNAJB4_TARGETS_DN	-0.286753	Curated	HGSC
-0.0503903	0.00695204	0.688491	NIKOLSKY_BREAST_CANCER_20Q11_AMPLICON	-0.0573423	Curated	HGSC
0.0851385	0.00617999	0.689255	SAKAI_CHRONIC_HEPATITIS_VS_LIVER_CANCER_UP	0.0789585	Curated	HGSC
-0.0835348	0.00752835	0.690617	BROWNE_HCMV_INFECTION_20HR_DN	-0.0910632	Curated	HGSC
0.0747956	0.00675527	0.691317	MOOTHA_ROS	0.0680403	Curated	HGSC
-0.0343381	0.00692348	0.692155	YANAGIHARA_ESX1_TARGETS	-0.0412616	Curated	HGSC
0.296907	0.00650199	0.692396	YAMANAKA_GLIOBLASTOMA_SURVIVAL_DN	0.290405	Curated	HGSC
-0.0414871	0.00692933	0.692396	GENTILE_UV_RESPONSE_CLUSTER_D9	-0.0484164	Curated	HGSC
0.0670879	0.00673392	0.692405	BIOCARTA_PARKIN_PATHWAY	0.060354	Curated	HGSC
0.179146	0.00644439	0.692574	REACTOME_RNA_POL_III_TRANSCRIPTION_TERMINATION	0.172701	Curated	HGSC
0.0820549	0.0066369	0.693229	BIOCARTA_NTHI_PATHWAY	0.075418	Curated	HGSC
-0.0106299	0.00684015	0.693268	REACTOME_KINESINS	-0.01747	Curated	HGSC
0.0610134	0.0034559	0.69371	SPIELMAN_LYMPHOBLAST_EUROPEAN_VS_ASIAN_DN	0.0575575	Curated	HGSC
0.0719712	0.00670852	0.696422	BIOCARTA_IL10_PATHWAY	0.0652627	Curated	HGSC
0.0867419	0.00638533	0.697048	KIM_GERMINAL_CENTER_T_HELPER_UP	0.0803566	Curated	HGSC
0.11102	0.00517487	0.697772	HEDENFALK_BREAST_CANCER_BRCA1_VS_BRCA2	0.105845	Curated	HGSC
0.0799808	0.00669651	0.697854	HUMMEL_BURKITTS_LYMPHOMA_DN	0.0732843	Curated	HGSC
0.0945593	-0.000336193	0.698467	JOHNSTONE_PARVB_TARGETS_3_DN	0.0948955	Curated	HGSC
0.0570156	0.00675353	0.700276	REACTOME_RESOLUTION_OF_AP_SITES_VIA_THE_SINGLE_NUCLEOTIDE_REPLACEMENT_PATHWAY	0.0502621	Curated	HGSC
0.176859	0.00639807	0.70051	TIEN_INTESTINE_PROBIOTICS_2HR_UP	0.170461	Curated	HGSC
0.0475903	0.00675729	0.700544	HOFMANN_MYELODYSPLASTIC_SYNDROM_HIGH_RISK_UP	0.040833	Curated	HGSC
0.176641	0.00606599	0.701837	REACTOME_TRANSCRIPTION_COUPLED_NER_TC_NER	0.170575	Curated	HGSC
-0.132429	0.00768674	0.702178	TURASHVILI_BREAST_DUCTAL_CARCINOMA_VS_LOBULAR_NORMAL_UP	-0.140116	Curated	HGSC
0.00520867	0.00680977	0.702621	JACKSON_DNMT1_TARGETS_DN	-0.00160109	Curated	HGSC
0.221357	0.00616216	0.703885	REACTOME_MITOCHONDRIAL_TRNA_AMINOACYLATION	0.215195	Curated	HGSC
-0.160379	0.0079649	0.704969	REACTOME_GOLGI_ASSOCIATED_VESICLE_BIOGENESIS	-0.168344	Curated	HGSC
-0.251069	0.00699925	0.705219	HERNANDEZ_ABERRANT_MITOSIS_BY_DOCETACEL_4NM_DN	-0.258069	Curated	HGSC
-0.106357	0.0068909	0.705219	DASU_IL6_SIGNALING_DN	-0.113248	Curated	HGSC
0.207513	0.00647527	0.705504	VISALA_RESPONSE_TO_HEAT_SHOCK_AND_AGING_DN	0.201038	Curated	HGSC
0.135536	0.00230051	0.705681	DAIRKEE_TERT_TARGETS_UP	0.133236	Curated	HGSC
-0.0894566	0.00705167	0.705978	POS_HISTAMINE_RESPONSE_NETWORK	-0.0965082	Curated	HGSC
0.135452	0.00651678	0.706415	PID_TRAIL_PATHWAY	0.128935	Curated	HGSC
-0.120059	0.00883123	0.706944	MCBRYAN_PUBERTAL_TGFB1_TARGETS_UP	-0.12889	Curated	HGSC
0.0358353	0.00667089	0.707014	PID_THROMBIN_PAR1_PATHWAY	0.0291644	Curated	HGSC
0.199747	0.00616893	0.707072	MOOTHA_GLUCONEOGENESIS	0.193578	Curated	HGSC
0.114112	0.00645176	0.708061	BIOCARTA_BCR_PATHWAY	0.10766	Curated	HGSC
-0.0566232	0.00808425	0.708682	CAIRO_HEPATOBLASTOMA_UP	-0.0647075	Curated	HGSC
-0.138331	0.00794433	0.70907	TARTE_PLASMA_CELL_VS_B_LYMPHOCYTE_UP	-0.146275	Curated	HGSC
0.0137774	0.00679886	0.709676	BIOCARTA_CFTR_PATHWAY	0.00697855	Curated	HGSC
0.0165835	0.00672653	0.711028	SASSON_RESPONSE_TO_GONADOTROPHINS_DN	0.00985695	Curated	HGSC
0.0471696	0.00668501	0.711542	BIOCARTA_PDGF_PATHWAY	0.0404846	Curated	HGSC
0.120061	0.00667044	0.711784	PID_P38_GAMMA_DELTA_PATHWAY	0.113391	Curated	HGSC
-0.0106544	0.00710919	0.712884	GROSS_HYPOXIA_VIA_ELK3_UP	-0.0177635	Curated	HGSC
-0.00852969	0.00685682	0.713999	YOSHIOKA_LIVER_CANCER_EARLY_RECURRENCE_UP	-0.0153865	Curated	HGSC
0.0898454	0.00640664	0.714176	FAELT_B_CLL_WITH_VH3_21_UP	0.0834388	Curated	HGSC
-0.0409803	0.00734123	0.714525	DARWICHE_SKIN_TUMOR_PROMOTER_UP	-0.0483215	Curated	HGSC
-0.0428152	0.00688053	0.71524	FINETTI_BREAST_CANCERS_KINOME_GRAY	-0.0496957	Curated	HGSC
-0.0655432	0.00709966	0.715514	LEE_CALORIE_RESTRICTION_MUSCLE_DN	-0.0726429	Curated	HGSC
0.093142	0.00633858	0.716186	KEGG_PATHOGENIC_ESCHERICHIA_COLI_INFECTION	0.0868034	Curated	HGSC
0.0533902	0.00237904	0.716735	ACEVEDO_LIVER_CANCER_UP	0.0510112	Curated	HGSC
0.0289956	0.00672954	0.716851	MEDINA_SMARCA4_TARGETS	0.022266	Curated	HGSC
0.0582094	0.00669054	0.717658	BERTUCCI_INVASIVE_CARCINOMA_DUCTAL_VS_LOBULAR_UP	0.0515189	Curated	HGSC
0.125042	0.00652242	0.719818	BIOCARTA_VIP_PATHWAY	0.11852	Curated	HGSC
-0.113586	0.00696852	0.721119	SCHAEFFER_PROSTATE_DEVELOPMENT_AND_CANCER_BOX4_UP	-0.120554	Curated	HGSC
0.183692	0.00627522	0.721446	BOGNI_TREATMENT_RELATED_MYELOID_LEUKEMIA_DN	0.177417	Curated	HGSC
0.00997991	0.00680237	0.722329	REACTOME_CRMPS_IN_SEMA3A_SIGNALING	0.00317754	Curated	HGSC
0.125002	0.0066113	0.723097	BIOCARTA_CK1_PATHWAY	0.118391	Curated	HGSC
0.00948485	0.00680256	0.724246	ZHANG_ADIPOGENESIS_BY_BMP7	0.00268229	Curated	HGSC
0.02259	0.0053963	0.724368	LOPEZ_MBD_TARGETS	0.0171937	Curated	HGSC
0.151025	0.00632984	0.725405	REACTOME_GLOBAL_GENOMIC_NER_GG_NER	0.144695	Curated	HGSC
0.019039	0.00671024	0.725587	WINTER_HYPOXIA_UP	0.0123288	Curated	HGSC
0.0965124	0.000744553	0.728574	RODRIGUES_THYROID_CARCINOMA_ANAPLASTIC_UP	0.0957678	Curated	HGSC
0.130126	0.00654729	0.729231	BIOCARTA_EIF_PATHWAY	0.123579	Curated	HGSC
0.0550175	0.00620727	0.729254	SESTO_RESPONSE_TO_UV_C0	0.0488103	Curated	HGSC
-0.109917	0.00782805	0.729847	SASSON_RESPONSE_TO_FORSKOLIN_UP	-0.117745	Curated	HGSC
0.0778268	0.0065823	0.731006	PID_AVB3_OPN_PATHWAY	0.0712445	Curated	HGSC
0.123715	0.00599589	0.731902	KEGG_CHRONIC_MYELOID_LEUKEMIA	0.11772	Curated	HGSC
0.0420231	0.00628749	0.732268	PURBEY_TARGETS_OF_CTBP1_AND_SATB1_DN	0.0357356	Curated	HGSC
0.0997609	0.00634489	0.732485	CAFFAREL_RESPONSE_TO_THC_24HR_5_DN	0.093416	Curated	HGSC
-0.0486042	0.00703094	0.732516	LEE_AGING_MUSCLE_UP	-0.0556351	Curated	HGSC
-0.126925	0.00698651	0.733014	KYNG_DNA_DAMAGE_BY_4NQO_OR_GAMMA_RADIATION	-0.133912	Curated	HGSC
0.147108	0.00557787	0.73334	REACTOME_SIGNALING_BY_ILS	0.141531	Curated	HGSC
0.142526	0.00627609	0.73344	BIOCARTA_TCR_PATHWAY	0.13625	Curated	HGSC
0.0107889	0.00673582	0.733701	KEGG_REGULATION_OF_ACTIN_CYTOSKELETON	0.00405308	Curated	HGSC
0.10329	0.00610817	0.733772	HOEBEKE_LYMPHOID_STEM_CELL_DN	0.0971817	Curated	HGSC
0.0848848	0.00635967	0.733774	GEORGES_CELL_CYCLE_MIR192_TARGETS	0.0785252	Curated	HGSC
0.0817889	0.00521348	0.735301	CHIANG_LIVER_CANCER_SUBCLASS_UNANNOTATED_DN	0.0765754	Curated	HGSC
-0.145688	0.0077706	0.735547	BRUECKNER_TARGETS_OF_MIRLET7A3_DN	-0.153458	Curated	HGSC
0.0252052	0.00677308	0.737153	BIOCARTA_TEL_PATHWAY	0.0184321	Curated	HGSC
0.067695	0.00665089	0.737513	SIG_IL4RECEPTOR_IN_B_LYPHOCYTES	0.0610441	Curated	HGSC
0.0827273	0.00642942	0.73811	SIG_BCR_SIGNALING_PATHWAY	0.0762979	Curated	HGSC
0.0141976	0.00676614	0.741154	WANG_TARGETS_OF_MLL_CBP_FUSION_DN	0.00743147	Curated	HGSC
-0.107127	0.00750946	0.741448	LINDSTEDT_DENDRITIC_CELL_MATURATION_D	-0.114637	Curated	HGSC
-0.0656242	0.00700178	0.7418	BRACHAT_RESPONSE_TO_METHOTREXATE_DN	-0.072626	Curated	HGSC
0.213159	0.00637298	0.742067	PARK_HSC_VS_MULTIPOTENT_PROGENITORS_UP	0.206786	Curated	HGSC
0.154	0.00640865	0.742235	RAHMAN_TP53_TARGETS_PHOSPHORYLATED	0.147591	Curated	HGSC
0.0227547	0.00677748	0.742595	REACTOME_NEPHRIN_INTERACTIONS	0.0159772	Curated	HGSC
0.0686087	0.00515405	0.745866	GINESTIER_BREAST_CANCER_ZNF217_AMPLIFIED_DN	0.0634546	Curated	HGSC
-0.0144556	0.00690526	0.746871	TOMLINS_PROSTATE_CANCER_UP	-0.0213609	Curated	HGSC
0.137908	0.00657034	0.748408	XU_RESPONSE_TO_TRETINOIN_AND_NSC682994_DN	0.131338	Curated	HGSC
0.124996	0.00630891	0.748936	GALLUZZI_PERMEABILIZE_MITOCHONDRIA	0.118687	Curated	HGSC
0.0207731	0.00678734	0.749237	ZHANG_GATA6_TARGETS_UP	0.0139858	Curated	HGSC
0.0883715	0.00663494	0.75024	BIOCARTA_MEF2D_PATHWAY	0.0817365	Curated	HGSC
0.138275	0.00651043	0.751026	BIOCARTA_CASPASE_PATHWAY	0.131765	Curated	HGSC
0.074279	0.00650192	0.751289	YAGI_AML_RELAPSE_PROGNOSIS	0.0677771	Curated	HGSC
-0.093406	0.00740959	0.751482	MCCLUNG_COCAIN_REWARD_4WK	-0.100816	Curated	HGSC
0.0563146	0.00656049	0.75339	PRAMOONJAGO_SOX4_TARGETS_DN	0.0497541	Curated	HGSC
0.0517428	0.00673209	0.753418	MELLMAN_TUT1_TARGETS_UP	0.0450107	Curated	HGSC
0.102677	0.00650397	0.753637	REACTOME_ELONGATION_ARREST_AND_RECOVERY	0.0961731	Curated	HGSC
0.00288514	0.00681381	0.754008	SA_PTEN_PATHWAY	-0.00392868	Curated	HGSC
0.0447292	0.00635833	0.754308	REACTOME_NGF_SIGNALLING_VIA_TRKA_FROM_THE_PLASMA_MEMBRANE	0.0383709	Curated	HGSC
-0.0611267	0.00746302	0.755548	WATANABE_RECTAL_CANCER_RADIOTHERAPY_RESPONSIVE_DN	-0.0685898	Curated	HGSC
0.147359	0.00661663	0.756878	VETTER_TARGETS_OF_PRKCA_AND_ETS1_UP	0.140742	Curated	HGSC
0.175365	0.00652827	0.756956	BIOCARTA_MAL_PATHWAY	0.168837	Curated	HGSC
0.134	0.00370625	0.757952	DEBIASI_APOPTOSIS_BY_REOVIRUS_INFECTION_UP	0.130294	Curated	HGSC
-0.177177	0.00763579	0.759923	BARRIER_COLON_CANCER_RECURRENCE_UP	-0.184812	Curated	HGSC
-0.040171	0.00734655	0.761455	PECE_MAMMARY_STEM_CELL_DN	-0.0475175	Curated	HGSC
-0.0708807	0.00702767	0.761885	CREIGHTON_AKT1_SIGNALING_VIA_MTOR_DN	-0.0779084	Curated	HGSC
0.00914139	0.00679846	0.762345	BIOCARTA_AT1R_PATHWAY	0.00234293	Curated	HGSC
0.0379377	0.00676419	0.762685	REACTOME_P75NTR_SIGNALS_VIA_NFKB	0.0311735	Curated	HGSC
0.108986	0.00628367	0.763527	NADLER_HYPERGLYCEMIA_AT_OBESITY	0.102702	Curated	HGSC
-0.333468	0.00870057	0.76432	REACTOME_COLLAGEN_FORMATION	-0.342168	Curated	HGSC
0.0711142	0.00655501	0.765335	PARK_HSC_AND_MULTIPOTENT_PROGENITORS	0.0645592	Curated	HGSC
-0.048916	0.00737047	0.765803	HIRSCH_CELLULAR_TRANSFORMATION_SIGNATURE_DN	-0.0562864	Curated	HGSC
-0.00736477	0.00685084	0.766279	BIOCARTA_MYOSIN_PATHWAY	-0.0142156	Curated	HGSC
-0.314243	0.00733548	0.766879	KANG_FLUOROURACIL_RESISTANCE_DN	-0.321578	Curated	HGSC
0.0665463	0.00663584	0.767451	PID_MAPK_TRK_PATHWAY	0.0599105	Curated	HGSC
0.152842	0.00621378	0.767606	LOPEZ_TRANSLATION_VIA_FN1_SIGNALING	0.146629	Curated	HGSC
0.0808851	0.00653918	0.768147	KAMMINGA_SENESCENCE	0.0743459	Curated	HGSC
-0.185189	0.0102869	0.770308	KEGG_FOCAL_ADHESION	-0.195476	Curated	HGSC
0.0341088	0.00676116	0.771116	REACTOME_PURINE_RIBONUCLEOSIDE_MONOPHOSPHATE_BIOSYNTHESIS	0.0273476	Curated	HGSC
0.0316886	0.00663372	0.772151	KEGG_ERBB_SIGNALING_PATHWAY	0.0250549	Curated	HGSC
-0.167872	0.00825568	0.77228	PID_AVB3_INTEGRIN_PATHWAY	-0.176128	Curated	HGSC
0.162587	0.00378845	0.77322	BIDUS_METASTASIS_UP	0.158799	Curated	HGSC
0.0400266	0.00572312	0.773261	WANG_LMO4_TARGETS_DN	0.0343034	Curated	HGSC
0.0586059	0.00672077	0.773713	HASLINGER_B_CLL_WITH_6Q21_DELETION	0.0518851	Curated	HGSC
-0.0485212	0.00683931	0.774178	CASTELLANO_HRAS_TARGETS_DN	-0.0553605	Curated	HGSC
0.164298	0.00647555	0.774454	REACTOME_RNA_POL_III_TRANSCRIPTION_INITIATION_FROM_TYPE_3_PROMOTER	0.157823	Curated	HGSC
0.150036	0.00654852	0.77492	REACTOME_RNA_POL_III_CHAIN_ELONGATION	0.143488	Curated	HGSC
-0.106585	0.00692507	0.776257	BIOCARTA_AKAP13_PATHWAY	-0.11351	Curated	HGSC
0.0225122	0.00675666	0.776663	NICK_RESPONSE_TO_PROC_TREATMENT_DN	0.0157555	Curated	HGSC
0.106951	0.00582258	0.776823	PUJANA_BREAST_CANCER_LIT_INT_NETWORK	0.101128	Curated	HGSC
0.0214638	0.0067886	0.777173	BIOCARTA_GLYCOLYSIS_PATHWAY	0.0146752	Curated	HGSC
0.0889636	0.00573515	0.777786	KIM_WT1_TARGETS_8HR_UP	0.0832284	Curated	HGSC
0.105308	0.0065105	0.777992	BIOCARTA_EIF4_PATHWAY	0.0987971	Curated	HGSC
0.0734241	0.00661623	0.77847	PID_WNT_NONCANONICAL_PATHWAY	0.0668079	Curated	HGSC
-0.407041	0.00742635	0.779161	JI_CARCINOGENESIS_BY_KRAS_AND_STK11_DN	-0.414467	Curated	HGSC
0.00801463	0.0067906	0.779438	WAKABAYASHI_ADIPOGENESIS_PPARG_RXRA_BOUND_36HR	0.00122402	Curated	HGSC
-0.119087	0.00701373	0.780386	RAY_TARGETS_OF_P210_BCR_ABL_FUSION_UP	-0.126101	Curated	HGSC
0.0457614	0.00674195	0.781909	PID_WNT_CANONICAL_PATHWAY	0.0390195	Curated	HGSC
0.0814738	0.00653706	0.782749	MARTIN_INTERACT_WITH_HDAC	0.0749367	Curated	HGSC
0.106244	0.00549461	0.783034	WHITFIELD_CELL_CYCLE_M_G1	0.100749	Curated	HGSC
0.033788	0.0062793	0.783043	VANOEVELEN_MYOGENESIS_SIN3A_TARGETS	0.0275087	Curated	HGSC
0.0487593	0.0060521	0.784509	CHANDRAN_METASTASIS_UP	0.0427072	Curated	HGSC
0.13635	0.00663148	0.78468	REACTOME_SIGNALLING_TO_P38_VIA_RIT_AND_RIN	0.129719	Curated	HGSC
0.13635	0.00663148	0.78468	REACTOME_RAF_MAP_KINASE_CASCADE	0.129719	Curated	HGSC
0.0519234	0.00658228	0.785799	SESTO_RESPONSE_TO_UV_C5	0.0453411	Curated	HGSC
0.14702	-0.000245286	0.786402	STARK_PREFRONTAL_CORTEX_22Q11_DELETION_DN	0.147265	Curated	HGSC
-0.173728	0.00781125	0.787249	KEGG_AMINO_SUGAR_AND_NUCLEOTIDE_SUGAR_METABOLISM	-0.18154	Curated	HGSC
0.00490309	0.0068159	0.787354	BIOCARTA_PPARA_PATHWAY	-0.00191282	Curated	HGSC
-0.141835	0.0072076	0.789166	AZARE_STAT3_TARGETS	-0.149043	Curated	HGSC
0.106781	0.00643078	0.789931	BIOCARTA_FCER1_PATHWAY	0.100351	Curated	HGSC
0.0737561	0.00631167	0.790115	DACOSTA_UV_RESPONSE_VIA_ERCC3_XPCS_DN	0.0674445	Curated	HGSC
-0.0691142	0.00702263	0.790351	WILLIAMS_ESR2_TARGETS_UP	-0.0761369	Curated	HGSC
-0.116847	0.00727048	0.790589	ULE_SPLICING_VIA_NOVA2	-0.124118	Curated	HGSC
0.12841	0.00616596	0.791161	PID_ILK_PATHWAY	0.122244	Curated	HGSC
0.0205146	0.00678563	0.79123	HONRADO_BREAST_CANCER_BRCA1_VS_BRCA2	0.0137289	Curated	HGSC
-0.0845416	0.00694306	0.792218	REACTOME_SYNTHESIS_OF_PIPS_AT_THE_EARLY_ENDOSOME_MEMBRANE	-0.0914847	Curated	HGSC
0.0250587	0.0064611	0.792274	ALONSO_METASTASIS_UP	0.0185976	Curated	HGSC
0.0985661	0.00632308	0.793901	PID_NFAT_3PATHWAY	0.092243	Curated	HGSC
0.0581286	0.00669843	0.794173	SEIDEN_MET_SIGNALING	0.0514302	Curated	HGSC
0.0889537	0.00641093	0.795261	PID_P53_REGULATION_PATHWAY	0.0825428	Curated	HGSC
0.0830941	0.00649671	0.796571	BOHN_PRIMARY_IMMUNODEFICIENCY_SYNDROM_UP	0.0765974	Curated	HGSC
0.0473331	0.00667232	0.797224	DORN_ADENOVIRUS_INFECTION_32HR_DN	0.0406608	Curated	HGSC
0.116234	0.00614726	0.797239	DIRMEIER_LMP1_RESPONSE_LATE_UP	0.110087	Curated	HGSC
0.192576	0.006472	0.79868	SCHEIDEREIT_IKK_TARGETS	0.186104	Curated	HGSC
0.00910945	0.00679995	0.798889	DARWICHE_PAPILLOMA_RISK_HIGH_VS_LOW_DN	0.0023095	Curated	HGSC
0.0824371	0.00668148	0.799581	REACTOME_DOWNREGULATION_OF_SMAD2_3_SMAD4_TRANSCRIPTIONAL_ACTIVITY	0.0757556	Curated	HGSC
0.0277018	0.00677172	0.7998	ABDELMOHSEN_ELAVL4_TARGETS	0.0209301	Curated	HGSC
-0.100188	0.00758021	0.800568	BURTON_ADIPOGENESIS_9	-0.107769	Curated	HGSC
0.136997	0.00637618	0.800736	BIOCARTA_FAS_PATHWAY	0.130621	Curated	HGSC
0.0414417	0.00674907	0.80085	GHO_ATF5_TARGETS_DN	0.0346926	Curated	HGSC
0.171755	0.00628622	0.801521	REACTOME_RNA_POL_III_TRANSCRIPTION	0.165469	Curated	HGSC
0.0936203	0.00528613	0.80159	SANSOM_APC_MYC_TARGETS	0.0883342	Curated	HGSC
0.0819679	0.00635359	0.802739	PID_BCR_5PATHWAY	0.0756143	Curated	HGSC
0.0773404	0.00645615	0.803766	SCHEIDEREIT_IKK_INTERACTING_PROTEINS	0.0708843	Curated	HGSC
0.15516	0.00606998	0.803842	REACTOME_NUCLEOTIDE_EXCISION_REPAIR	0.14909	Curated	HGSC
0.171588	0.00660868	0.804004	BIOCARTA_KREB_PATHWAY	0.16498	Curated	HGSC
0.095716	0.00578345	0.804676	YAO_TEMPORAL_RESPONSE_TO_PROGESTERONE_CLUSTER_11	0.0899325	Curated	HGSC
0.0717001	0.00123931	0.805222	ACEVEDO_LIVER_TUMOR_VS_NORMAL_ADJACENT_TISSUE_UP	0.0704608	Curated	HGSC
-0.0943842	0.00747681	0.8077	BROWNE_HCMV_INFECTION_16HR_DN	-0.101861	Curated	HGSC
-0.0350486	0.00730686	0.807974	LAIHO_COLORECTAL_CANCER_SERRATED_UP	-0.0423554	Curated	HGSC
0.146449	0.00545595	0.808607	MALONEY_RESPONSE_TO_17AAG_DN	0.140993	Curated	HGSC
0.0251976	0.00668707	0.809083	KEGG_VALINE_LEUCINE_AND_ISOLEUCINE_DEGRADATION	0.0185105	Curated	HGSC
0.0539693	0.0060679	0.810133	AMUNDSON_POOR_SURVIVAL_AFTER_GAMMA_RADIATION_2G	0.0479014	Curated	HGSC
0.110943	0.00565609	0.810184	REACTOME_REGULATION_OF_MRNA_STABILITY_BY_PROTEINS_THAT_BIND_AU_RICH_ELEMENTS	0.105287	Curated	HGSC
0.0395061	0.00670309	0.810671	CAFFAREL_RESPONSE_TO_THC_UP	0.032803	Curated	HGSC
0.174574	0.00617623	0.812231	GENTILE_UV_RESPONSE_CLUSTER_D7	0.168397	Curated	HGSC
0.028266	0.00669319	0.812286	MODY_HIPPOCAMPUS_POSTNATAL	0.0215729	Curated	HGSC
0.0768345	0.00665916	0.812906	PID_P38_MK2_PATHWAY	0.0701753	Curated	HGSC
-0.0437863	0.00695042	0.814204	BIOCARTA_ERK_PATHWAY	-0.0507367	Curated	HGSC
0.17311	0.00653199	0.814529	TIMOFEEVA_GROWTH_STRESS_VIA_STAT1_DN	0.166578	Curated	HGSC
0.0660315	0.0051762	0.814966	MARTINEZ_RESPONSE_TO_TRABECTEDIN_DN	0.0608553	Curated	HGSC
-0.035493	0.00704166	0.815246	PETROVA_PROX1_TARGETS_DN	-0.0425347	Curated	HGSC
0.0237836	0.00677563	0.815372	REACTOME_SIGNALING_BY_HIPPO	0.017008	Curated	HGSC
-0.0964747	0.00702299	0.815504	SCHMIDT_POR_TARGETS_IN_LIMB_BUD_UP	-0.103498	Curated	HGSC
0.100249	0.00615853	0.815881	KEGG_APOPTOSIS	0.0940906	Curated	HGSC
-0.0322068	0.00714178	0.816541	PID_VEGFR1_2_PATHWAY	-0.0393485	Curated	HGSC
0.0264935	0.00673225	0.8192	HEIDENBLAD_AMPLICON_8Q24_DN	0.0197612	Curated	HGSC
0.0315163	0.00673944	0.819737	REACTOME_EGFR_DOWNREGULATION	0.0247769	Curated	HGSC
-0.0179674	0.00685818	0.821285	WALLACE_PROSTATE_CANCER_UP	-0.0248256	Curated	HGSC
0.137234	0.00647355	0.821386	PID_IL3_PATHWAY	0.130761	Curated	HGSC
0.0957955	0.00663273	0.822558	REACTOME_PROLONGED_ERK_ACTIVATION_EVENTS	0.0891628	Curated	HGSC
-0.211661	0.00772534	0.822716	JAEGER_METASTASIS_UP	-0.219387	Curated	HGSC
-0.0426079	0.00699917	0.824186	MALONEY_RESPONSE_TO_17AAG_UP	-0.0496071	Curated	HGSC
-0.0402624	0.00697581	0.824391	MODY_HIPPOCAMPUS_NEONATAL	-0.0472382	Curated	HGSC
-0.0412778	0.00697223	0.824658	KEGG_PENTOSE_PHOSPHATE_PATHWAY	-0.0482501	Curated	HGSC
0.0700217	0.00624311	0.825113	REACTOME_SIGNALING_BY_RHO_GTPASES	0.0637786	Curated	HGSC
0.158442	0.00660169	0.825163	RICKMAN_TUMOR_DIFFERENTIATED_MODERATELY_VS_POORLY_DN	0.15184	Curated	HGSC
0.0728802	0.00656803	0.82543	BIOCARTA_GPCR_PATHWAY	0.0663122	Curated	HGSC
-0.00428902	0.00796299	0.825726	BRUINS_UVC_RESPONSE_LATE	-0.012252	Curated	HGSC
0.0464595	0.00624047	0.826586	PID_PDGFRB_PATHWAY	0.040219	Curated	HGSC
0.0206943	0.00670992	0.827519	PURBEY_TARGETS_OF_CTBP1_AND_SATB1_UP	0.0139844	Curated	HGSC
-0.00640764	0.00686576	0.828556	IKEDA_MIR133_TARGETS_UP	-0.0132734	Curated	HGSC
0.203667	0.0065407	0.828703	BIOCARTA_SET_PATHWAY	0.197127	Curated	HGSC
0.0948633	0.00607546	0.82872	SANA_RESPONSE_TO_IFNG_DN	0.0887878	Curated	HGSC
0.0750668	0.0067346	0.829623	MIKHAYLOVA_OXIDATIVE_STRESS_RESPONSE_VIA_VHL_UP	0.0683322	Curated	HGSC
-0.106871	0.00742185	0.831066	KEGG_LONG_TERM_POTENTIATION	-0.114293	Curated	HGSC
-0.124155	0.00708109	0.832605	REACTOME_INSULIN_SYNTHESIS_AND_PROCESSING	-0.131236	Curated	HGSC
-0.0702412	0.00703744	0.833355	KIM_TIAL1_TARGETS	-0.0772787	Curated	HGSC
0.0694296	0.0066653	0.836384	PETRETTO_HEART_MASS_QTL_CIS_DN	0.0627643	Curated	HGSC
-0.0300848	0.00697252	0.837522	PID_TCPTP_PATHWAY	-0.0370573	Curated	HGSC
-0.0328785	0.00692529	0.837582	REACTOME_IRON_UPTAKE_AND_TRANSPORT	-0.0398038	Curated	HGSC
0.0935626	0.00648041	0.838279	PID_TNF_PATHWAY	0.0870822	Curated	HGSC
0.158076	0.00655678	0.83875	KEGG_GLYOXYLATE_AND_DICARBOXYLATE_METABOLISM	0.15152	Curated	HGSC
0.0361541	0.00671366	0.839058	DORN_ADENOVIRUS_INFECTION_48HR_DN	0.0294404	Curated	HGSC
0.0576181	0.00654634	0.839204	SHIPP_DLBCL_VS_FOLLICULAR_LYMPHOMA_UP	0.0510718	Curated	HGSC
-0.0246302	0.006858	0.839743	XU_RESPONSE_TO_TRETINOIN_DN	-0.0314882	Curated	HGSC
-0.0840088	0.00696953	0.839891	SMID_BREAST_CANCER_RELAPSE_IN_LUNG_UP	-0.0909783	Curated	HGSC
0.0742186	0.00667478	0.840433	SUZUKI_RESPONSE_TO_TSA	0.0675438	Curated	HGSC
0.0951279	0.00624759	0.843686	VANHARANTA_UTERINE_FIBROID_WITH_7Q_DELETION_UP	0.0888803	Curated	HGSC
-0.0234561	0.00697923	0.844003	PID_P75_NTR_PATHWAY	-0.0304353	Curated	HGSC
-0.115493	0.0113618	0.844544	CHARAFE_BREAST_CANCER_LUMINAL_VS_MESENCHYMAL_DN	-0.126855	Curated	HGSC
-0.00266536	0.00706236	0.847323	ENK_UV_RESPONSE_EPIDERMIS_UP	-0.00972771	Curated	HGSC
0.0109742	0.00673964	0.848267	TIEN_INTESTINE_PROBIOTICS_6HR_DN	0.00423453	Curated	HGSC
0.0810713	0.00646008	0.85006	REACTOME_CELL_DEATH_SIGNALLING_VIA_NRAGE_NRIF_AND_NADE	0.0746112	Curated	HGSC
-0.202535	0.0080984	0.850582	TURASHVILI_BREAST_LOBULAR_CARCINOMA_VS_DUCTAL_NORMAL_UP	-0.210633	Curated	HGSC
0.0596071	0.00656808	0.851489	PID_FOXO_PATHWAY	0.053039	Curated	HGSC
-0.109167	0.0114819	0.851556	PILON_KLF1_TARGETS_UP	-0.120649	Curated	HGSC
-0.0229908	0.00689113	0.851732	DORN_ADENOVIRUS_INFECTION_12HR_DN	-0.0298819	Curated	HGSC
-0.0736726	0.00697512	0.852198	MARIADASON_RESPONSE_TO_CURCUMIN_SULINDAC_5	-0.0806477	Curated	HGSC
0.0139519	0.00678902	0.852271	BOGNI_TREATMENT_RELATED_MYELOID_LEUKEMIA_UP	0.00716291	Curated	HGSC
0.179897	0.00626055	0.852347	DEN_INTERACT_WITH_LCA5	0.173636	Curated	HGSC
0.034569	0.00661796	0.852546	DACOSTA_UV_RESPONSE_VIA_ERCC3_TTD_UP	0.0279511	Curated	HGSC
0.00976313	0.00680263	0.853058	REACTOME_RECRUITMENT_OF_NUMA_TO_MITOTIC_CENTROSOMES	0.0029605	Curated	HGSC
-0.00284431	0.00681484	0.854232	REACTOME_REGULATED_PROTEOLYSIS_OF_P75NTR	-0.00965915	Curated	HGSC
0.131173	0.0066198	0.854422	BIOCARTA_GATA3_PATHWAY	0.124554	Curated	HGSC
0.0684389	0.00668605	0.854932	BIOCARTA_AKAPCENTROSOME_PATHWAY	0.0617528	Curated	HGSC
0.0649625	-0.0057413	0.855002	PILON_KLF1_TARGETS_DN	0.0707038	Curated	HGSC
0.0818972	0.00659208	0.85642	CHNG_MULTIPLE_MYELOMA_HYPERPLOID_DN	0.0753051	Curated	HGSC
0.014782	0.00679661	0.857564	ITO_PTTG1_TARGETS_DN	0.0079854	Curated	HGSC
0.141148	0.00646357	0.857649	REACTOME_RNA_POL_III_TRANSCRIPTION_INITIATION_FROM_TYPE_2_PROMOTER	0.134684	Curated	HGSC
0.112224	0.00641034	0.857684	MILI_PSEUDOPODIA	0.105813	Curated	HGSC
0.054249	0.00669945	0.858053	HASLINGER_B_CLL_WITH_17P13_DELETION	0.0475496	Curated	HGSC
0.0712404	0.00626168	0.858389	REACTOME_SIGNALING_BY_INSULIN_RECEPTOR	0.0649787	Curated	HGSC
0.117906	0.00623806	0.85958	BIOCARTA_HIVNEF_PATHWAY	0.111668	Curated	HGSC
0.0220834	0.00678328	0.859935	REACTOME_METABOLISM_OF_PORPHYRINS	0.0153001	Curated	HGSC
0.0831884	0.00281327	0.860387	ENK_UV_RESPONSE_KERATINOCYTE_DN	0.0803751	Curated	HGSC
0.150159	0.00659135	0.861028	REACTOME_MTORC1_MEDIATED_SIGNALLING	0.143567	Curated	HGSC
-0.0398933	0.00706616	0.861198	GENTILE_UV_RESPONSE_CLUSTER_D4	-0.0469594	Curated	HGSC
0.103886	0.00651477	0.861392	PID_P38_ALPHA_BETA_PATHWAY	0.0973715	Curated	HGSC
0.0928434	0.00663848	0.861807	REACTOME_SHC1_EVENTS_IN_EGFR_SIGNALING	0.0862049	Curated	HGSC
-0.253316	0.00743043	0.863356	TERAMOTO_OPN_TARGETS_CLUSTER_6	-0.260747	Curated	HGSC
-0.0114741	0.00684729	0.863372	HASLINGER_B_CLL_WITH_CHROMOSOME_12_TRISOMY	-0.0183214	Curated	HGSC
0.0933051	0.00657257	0.863974	REACTOME_SIGNALLING_TO_RAS	0.0867325	Curated	HGSC
-0.10152	0.00831823	0.864023	DAVICIONI_MOLECULAR_ARMS_VS_ERMS_DN	-0.109838	Curated	HGSC
-0.0931853	0.00721179	0.865182	KUROKAWA_LIVER_CANCER_CHEMOTHERAPY_DN	-0.100397	Curated	HGSC
0.0785665	0.0062107	0.865857	LEE_CALORIE_RESTRICTION_NEOCORTEX_DN	0.0723558	Curated	HGSC
-0.0052624	0.00708327	0.866653	BLUM_RESPONSE_TO_SALIRASIB_UP	-0.0123457	Curated	HGSC
0.131424	0.00552514	0.866875	REACTOME_RNA_POL_II_TRANSCRIPTION	0.125899	Curated	HGSC
0.0564589	0.00667208	0.868173	REACTOME_DARPP_32_EVENTS	0.0497868	Curated	HGSC
0.0535376	0.00657427	0.868216	BURTON_ADIPOGENESIS_11	0.0469634	Curated	HGSC
0.0424915	0.00655884	0.869348	LAIHO_COLORECTAL_CANCER_SERRATED_DN	0.0359326	Curated	HGSC
-0.0533527	0.00707744	0.869961	DELASERNA_MYOD_TARGETS_DN	-0.0604302	Curated	HGSC
0.0152513	0.00676554	0.870202	PID_INSULIN_PATHWAY	0.00848577	Curated	HGSC
-0.362213	0.00769177	0.870768	FARMER_BREAST_CANCER_CLUSTER_5	-0.369904	Curated	HGSC
0.0274633	0.00579795	0.872076	DACOSTA_UV_RESPONSE_VIA_ERCC3_COMMON_DN	0.0216653	Curated	HGSC
0.074866	0.00667352	0.872103	ABRAHAM_ALPC_VS_MULTIPLE_MYELOMA_DN	0.0681924	Curated	HGSC
0.0284284	0.00673476	0.87235	BIOCARTA_PYK2_PATHWAY	0.0216936	Curated	HGSC
-0.0135673	0.00701249	0.87289	IKEDA_MIR30_TARGETS_UP	-0.0205798	Curated	HGSC
0.108869	0.00465421	0.873123	RAMALHO_STEMNESS_UP	0.104214	Curated	HGSC
-0.0652838	0.00730582	0.87331	SETLUR_PROSTATE_CANCER_TMPRSS2_ERG_FUSION_UP	-0.0725896	Curated	HGSC
-0.023085	0.00703149	0.873975	KEGG_ADHERENS_JUNCTION	-0.0301165	Curated	HGSC
-0.113529	0.00854142	0.87528	PROVENZANI_METASTASIS_DN	-0.12207	Curated	HGSC
0.128868	0.00538341	0.875958	KEGG_UBIQUITIN_MEDIATED_PROTEOLYSIS	0.123485	Curated	HGSC
0.0611582	0.00671656	0.876459	BIOCARTA_BCELLSURVIVAL_PATHWAY	0.0544416	Curated	HGSC
-0.0706292	0.00705026	0.877931	COLIN_PILOCYTIC_ASTROCYTOMA_VS_GLIOBLASTOMA_DN	-0.0776794	Curated	HGSC
0.0904268	0.00663063	0.878276	BIOCARTA_CCR3_PATHWAY	0.0837962	Curated	HGSC
-0.013794	0.00685871	0.878443	REACTOME_CHOLESTEROL_BIOSYNTHESIS	-0.0206527	Curated	HGSC
0.0743205	0.00667458	0.878954	REACTOME_MITOCHONDRIAL_FATTY_ACID_BETA_OXIDATION	0.0676459	Curated	HGSC
0.103291	0.0066471	0.880718	PID_BETA_CATENIN_DEG_PATHWAY	0.0966444	Curated	HGSC
0.00500349	0.00681921	0.880808	DACOSTA_UV_RESPONSE_VIA_ERCC3_TTD_DN	-0.00181572	Curated	HGSC
0.0608004	0.00672526	0.881407	CAFFAREL_RESPONSE_TO_THC_8HR_5_UP	0.0540751	Curated	HGSC
0.110463	0.00567726	0.881669	SCHLOSSER_SERUM_RESPONSE_UP	0.104785	Curated	HGSC
-0.0448139	0.00848085	0.882362	BLALOCK_ALZHEIMERS_DISEASE_INCIPIENT_UP	-0.0532948	Curated	HGSC
-0.0521549	0.00690338	0.8827	RAMPON_ENRICHED_LEARNING_ENVIRONMENT_EARLY_UP	-0.0590583	Curated	HGSC
0.060937	0.00658659	0.883615	PID_INTEGRIN_A4B1_PATHWAY	0.0543505	Curated	HGSC
-0.0140255	0.00681865	0.883688	CALVET_IRINOTECAN_SENSITIVE_VS_RESISTANT_DN	-0.0208442	Curated	HGSC
0.136644	0.00655311	0.884285	REACTOME_SOS_MEDIATED_SIGNALLING	0.130091	Curated	HGSC
-0.0624461	0.00690995	0.884502	PID_THROMBIN_PAR4_PATHWAY	-0.069356	Curated	HGSC
0.0696692	0.00656065	0.884556	PID_RET_PATHWAY	0.0631086	Curated	HGSC
0.0771673	0.00657378	0.885102	REACTOME_SIGNALLING_TO_ERKS	0.0705935	Curated	HGSC
-0.228147	0.00733471	0.885313	STEGER_ADIPOGENESIS_DN	-0.235482	Curated	HGSC
0.100065	0.00649816	0.886151	PID_IL8_CXCR2_PATHWAY	0.0935665	Curated	HGSC
-0.00288613	0.00686894	0.889625	REACTOME_TRIF_MEDIATED_TLR3_SIGNALING	-0.00975507	Curated	HGSC
0.139414	0.00407221	0.890139	LOCKWOOD_AMPLIFIED_IN_LUNG_CANCER	0.135341	Curated	HGSC
0.0487012	0.00673081	0.890376	BIOCARTA_IL6_PATHWAY	0.0419704	Curated	HGSC
0.0896906	0.00624429	0.891821	BILD_CTNNB1_ONCOGENIC_SIGNATURE	0.0834463	Curated	HGSC
0.0676486	0.00609699	0.892078	PUIFFE_INVASION_INHIBITED_BY_ASCITES_DN	0.0615516	Curated	HGSC
-0.015069	0.00686196	0.892882	REACTOME_SYNTHESIS_OF_PIPS_AT_THE_PLASMA_MEMBRANE	-0.021931	Curated	HGSC
0.140777	0.00670586	0.893151	STONER_ESOPHAGEAL_CARCINOGENESIS_DN	0.134072	Curated	HGSC
0.141821	0.00654302	0.893756	REACTOME_MRNA_DECAY_BY_5_TO_3_EXORIBONUCLEASE	0.135278	Curated	HGSC
-0.124304	0.00719972	0.894799	REACTOME_LYSOSOME_VESICLE_BIOGENESIS	-0.131504	Curated	HGSC
0.00649405	0.00680645	0.894995	REACTOME_MEMBRANE_BINDING_AND_TARGETTING_OF_GAG_PROTEINS	-0.0003124	Curated	HGSC
0.111374	0.00660237	0.895227	REACTOME_INSULIN_RECEPTOR_RECYCLING	0.104771	Curated	HGSC
0.0971781	0.00664361	0.895783	PID_HIF1A_PATHWAY	0.0905345	Curated	HGSC
0.0781483	0.00650601	0.896181	PID_ERBB1_INTERNALIZATION_PATHWAY	0.0716423	Curated	HGSC
0.136607	0.00668953	0.896374	PUJANA_BREAST_CANCER_WITH_BRCA1_MUTATED_DN	0.129918	Curated	HGSC
0.148149	0.00661557	0.896584	IIZUKA_LIVER_CANCER_PROGRESSION_L1_G1_DN	0.141534	Curated	HGSC
5.60073e-05	0.00681224	0.897929	BIOCARTA_SODD_PATHWAY	-0.00675623	Curated	HGSC
0.0847832	0.00657211	0.898224	REACTOME_FORMATION_OF_THE_HIV1_EARLY_ELONGATION_COMPLEX	0.078211	Curated	HGSC
-0.227182	0.00698136	0.89831	MIKHAYLOVA_OXIDATIVE_STRESS_RESPONSE_VIA_VHL_DN	-0.234163	Curated	HGSC
0.0158766	0.00679394	0.898314	MYLLYKANGAS_AMPLIFICATION_HOT_SPOT_12	0.0090827	Curated	HGSC
0.129398	0.00658565	0.898784	REACTOME_ARMS_MEDIATED_ACTIVATION	0.122813	Curated	HGSC
-0.0334265	0.00720133	0.899	WANG_ESOPHAGUS_CANCER_VS_NORMAL_DN	-0.0406278	Curated	HGSC
0.0422709	0.00654961	0.899507	JIANG_HYPOXIA_CANCER	0.0357213	Curated	HGSC
0.128677	0.00658695	0.899577	REACTOME_SHC1_EVENTS_IN_ERBB4_SIGNALING	0.12209	Curated	HGSC
0.128677	0.00658695	0.899577	REACTOME_SHC_MEDIATED_SIGNALLING	0.12209	Curated	HGSC
0.148496	0.0062955	0.899593	BIOCARTA_FMLP_PATHWAY	0.142201	Curated	HGSC
0.0546211	0.00669142	0.899613	PID_P38_MKK3_6PATHWAY	0.0479297	Curated	HGSC
0.0679073	0.00663196	0.900212	BIOCARTA_IGF1R_PATHWAY	0.0612753	Curated	HGSC
0.153496	0.00629958	0.902837	PID_IGF1_PATHWAY	0.147197	Curated	HGSC
0.0902998	0.00642968	0.903792	PID_ERBB2_ERBB3_PATHWAY	0.0838701	Curated	HGSC
0.0587096	0.00553305	0.903884	GENTILE_UV_HIGH_DOSE_DN	0.0531766	Curated	HGSC
0.0369323	0.00674746	0.904475	HU_ANGIOGENESIS_UP	0.0301849	Curated	HGSC
0.0376449	0.00667177	0.905476	PID_ECADHERIN_NASCENT_AJ_PATHWAY	0.0309732	Curated	HGSC
0.0783291	0.00658072	0.906169	REACTOME_IL1_SIGNALING	0.0717484	Curated	HGSC
0.124316	0.00622304	0.906819	PID_IL2_1PATHWAY	0.118093	Curated	HGSC
-0.0336417	0.007013	0.906869	ISSAEVA_MLL2_TARGETS	-0.0406547	Curated	HGSC
0.105782	0.00578873	0.906915	TAKAO_RESPONSE_TO_UVB_RADIATION_DN	0.0999936	Curated	HGSC
-0.053161	0.00686006	0.907043	NOUSHMEHR_GBM_SOMATIC_MUTATED	-0.0600211	Curated	HGSC
-0.229856	0.00805214	0.907695	CROMER_TUMORIGENESIS_UP	-0.237908	Curated	HGSC
0.0954658	0.00666	0.907747	YIH_RESPONSE_TO_ARSENITE_C2	0.0888058	Curated	HGSC
0.067739	0.00660492	0.907958	PID_NETRIN_PATHWAY	0.0611341	Curated	HGSC
-0.0132153	0.00681816	0.908238	CHESLER_BRAIN_QTL_TRANS	-0.0200335	Curated	HGSC
0.0459111	0.004904	0.908538	MARTORIATI_MDM4_TARGETS_FETAL_LIVER_DN	0.0410071	Curated	HGSC
-0.0153368	0.007242	0.908547	GOTZMANN_EPITHELIAL_TO_MESENCHYMAL_TRANSITION_DN	-0.0225788	Curated	HGSC
0.156312	0.00637991	0.908657	KEGG_PROTEIN_EXPORT	0.149932	Curated	HGSC
-0.00916128	0.0068277	0.908909	REACTOME_DCC_MEDIATED_ATTRACTIVE_SIGNALING	-0.015989	Curated	HGSC
0.0949653	0.0065946	0.910938	NGO_MALIGNANT_GLIOMA_1P_LOH	0.0883707	Curated	HGSC
0.0633093	0.00665357	0.911253	PID_LIS1_PATHWAY	0.0566558	Curated	HGSC
-0.112887	0.00700351	0.915269	WIKMAN_ASBESTOS_LUNG_CANCER_UP	-0.119891	Curated	HGSC
0.131219	0.00645145	0.916305	ST_TUMOR_NECROSIS_FACTOR_PATHWAY	0.124768	Curated	HGSC
0.106544	0.00661178	0.91645	REACTOME_SHC_RELATED_EVENTS	0.0999326	Curated	HGSC
-0.045621	0.00690048	0.916496	REACTOME_SYNTHESIS_OF_PIPS_AT_THE_GOLGI_MEMBRANE	-0.0525214	Curated	HGSC
-0.0123741	0.0072046	0.91726	AGUIRRE_PANCREATIC_CANCER_COPY_NUMBER_DN	-0.0195787	Curated	HGSC
0.0424299	0.0064182	0.917413	KEGG_NEUROTROPHIN_SIGNALING_PATHWAY	0.0360117	Curated	HGSC
0.0418105	0.00663775	0.917739	PID_HEDGEHOG_GLI_PATHWAY	0.0351728	Curated	HGSC
-0.143555	0.00714442	0.917767	PID_TOLL_ENDOGENOUS_PATHWAY	-0.150699	Curated	HGSC
0.0320874	0.00634784	0.917859	HOLLMANN_APOPTOSIS_VIA_CD40_UP	0.0257396	Curated	HGSC
-0.0581778	0.00690356	0.918387	BIOCARTA_BARRESTIN_SRC_PATHWAY	-0.0650814	Curated	HGSC
0.031905	0.00677609	0.918643	BANDRES_RESPONSE_TO_CARMUSTIN_WITHOUT_MGMT_24HR_DN	0.0251289	Curated	HGSC
0.175172	0.0061232	0.919266	HONMA_DOCETAXEL_RESISTANCE	0.169049	Curated	HGSC
0.0234696	0.00566598	0.919439	SCHLOSSER_SERUM_RESPONSE_DN	0.0178036	Curated	HGSC
0.0755967	0.00661004	0.920209	REACTOME_MRNA_CAPPING	0.0689867	Curated	HGSC
-0.0676629	0.00690659	0.920239	BIOCARTA_RAB_PATHWAY	-0.0745695	Curated	HGSC
-0.0216806	0.00684459	0.92029	BIOCARTA_VDR_PATHWAY	-0.0285252	Curated	HGSC
0.0885952	0.00386476	0.920859	BORCZUK_MALIGNANT_MESOTHELIOMA_UP	0.0847304	Curated	HGSC
0.109201	0.00629805	0.921138	JAZAERI_BREAST_CANCER_BRCA1_VS_BRCA2_UP	0.102903	Curated	HGSC
0.0841924	0.00658553	0.922325	MOOTHA_FFA_OXYDATION	0.0776069	Curated	HGSC
0.00915312	0.00679807	0.922527	BURTON_ADIPOGENESIS_10	0.00235506	Curated	HGSC
-0.206919	0.00696619	0.923426	JOHANSSON_BRAIN_CANCER_EARLY_VS_LATE_UP	-0.213885	Curated	HGSC
0.0308977	0.00566201	0.923849	SCHAEFFER_PROSTATE_DEVELOPMENT_6HR_DN	0.0252357	Curated	HGSC
-0.0716091	0.00686488	0.924883	BERENJENO_TRANSFORMED_BY_RHOA_REVERSIBLY_UP	-0.078474	Curated	HGSC
0.198341	0.00643287	0.925006	LI_WILMS_TUMOR_ANAPLASTIC_UP	0.191908	Curated	HGSC
-0.14644	0.00701283	0.926071	BIOCARTA_PITX2_PATHWAY	-0.153452	Curated	HGSC
-0.0459327	0.00695654	0.926097	REACTOME_THE_ROLE_OF_NEF_IN_HIV1_REPLICATION_AND_DISEASE_PATHOGENESIS	-0.0528892	Curated	HGSC
0.105563	0.00504641	0.926674	REACTOME_ANTIGEN_PROCESSING_UBIQUITINATION_PROTEASOME_DEGRADATION	0.100517	Curated	HGSC
-0.0391034	0.00729915	0.927255	BYSTRYKH_HEMATOPOIESIS_STEM_CELL_QTL_CIS	-0.0464025	Curated	HGSC
0.062895	0.00594549	0.928205	BLALOCK_ALZHEIMERS_DISEASE_INCIPIENT_DN	0.0569495	Curated	HGSC
0.141609	0.00662439	0.929424	BIOCARTA_DNAFRAGMENT_PATHWAY	0.134985	Curated	HGSC
0.0803017	0.00592698	0.930478	LU_AGING_BRAIN_DN	0.0743748	Curated	HGSC
0.0678479	0.00666886	0.930524	OZEN_MIR125B1_TARGETS	0.0611791	Curated	HGSC
-0.0132762	0.00685739	0.930549	PID_RETINOIC_ACID_PATHWAY	-0.0201336	Curated	HGSC
0.0595998	0.00651226	0.930787	MARTINEZ_RESPONSE_TO_TRABECTEDIN_UP	0.0530875	Curated	HGSC
0.0882768	0.00641419	0.931008	PID_CASPASE_PATHWAY	0.0818626	Curated	HGSC
0.120728	0.00632686	0.931028	PID_EPHB_FWD_PATHWAY	0.114401	Curated	HGSC
0.00833166	0.00679998	0.931256	REACTOME_ACTIVATION_OF_CHAPERONE_GENES_BY_XBP1S	0.00153168	Curated	HGSC
0.153493	0.00643208	0.931899	MOREIRA_RESPONSE_TO_TSA_UP	0.147061	Curated	HGSC
-0.0761599	0.0071177	0.93202	LANDIS_BREAST_CANCER_PROGRESSION_UP	-0.0832776	Curated	HGSC
0.0142145	0.00679729	0.932257	BIOCARTA_BARR_MAPK_PATHWAY	0.00741716	Curated	HGSC
-0.0388289	0.00732412	0.932821	RASHI_RESPONSE_TO_IONIZING_RADIATION_5	-0.046153	Curated	HGSC
0.0781198	0.0067314	0.93303	JI_CARCINOGENESIS_BY_KRAS_AND_STK11_UP	0.0713884	Curated	HGSC
0.0556686	0.00666686	0.93331	REACTOME_GLYCOLYSIS	0.0490017	Curated	HGSC
0.126471	0.00642896	0.933328	MMS_MOUSE_LYMPH_HIGH_4HRS_UP	0.120042	Curated	HGSC
0.133153	0.00663579	0.933399	PID_DNA_PK_PATHWAY	0.126517	Curated	HGSC
0.166574	0.00596504	0.934469	ZHOU_TNF_SIGNALING_30MIN	0.160609	Curated	HGSC
0.0314447	0.0067248	0.934679	LANG_MYB_FAMILY_TARGETS	0.0247199	Curated	HGSC
-0.0280268	0.00694747	0.934847	REACTOME_PI_METABOLISM	-0.0349743	Curated	HGSC
-0.377128	0.00905985	0.93507	ANASTASSIOU_CANCER_MESENCHYMAL_TRANSITION_SIGNATURE	-0.386188	Curated	HGSC
0.109802	0.0065435	0.935274	REACTOME_INTRINSIC_PATHWAY_FOR_APOPTOSIS	0.103259	Curated	HGSC
0.0786501	0.00630823	0.935513	BIOCARTA_MAPK_PATHWAY	0.0723419	Curated	HGSC
-0.107017	0.00699383	0.935903	REACTOME_CTNNB1_PHOSPHORYLATION_CASCADE	-0.114011	Curated	HGSC
0.0183386	0.00676635	0.936021	SCHAEFFER_PROSTATE_DEVELOPMENT_AND_CANCER_BOX4_DN	0.0115722	Curated	HGSC
0.099987	0.00661056	0.936112	REACTOME_TRANSFERRIN_ENDOCYTOSIS_AND_RECYCLING	0.0933764	Curated	HGSC
-0.0141749	0.00700264	0.936376	REACTOME_TOLL_RECEPTOR_CASCADES	-0.0211776	Curated	HGSC
0.0723078	0.00666867	0.937077	BIOCARTA_STRESS_PATHWAY	0.0656392	Curated	HGSC
-0.0185812	0.00696288	0.937353	REACTOME_NFKB_AND_MAP_KINASES_ACTIVATION_MEDIATED_BY_TLR4_SIGNALING_REPERTOIRE	-0.0255441	Curated	HGSC
0.0223224	0.00674323	0.938412	BIOCARTA_MET_PATHWAY	0.0155791	Curated	HGSC
-0.0801858	0.00706729	0.938808	SEMENZA_HIF1_TARGETS	-0.0872531	Curated	HGSC
0.0909434	0.00669271	0.938826	REACTOME_SIGNAL_ATTENUATION	0.0842507	Curated	HGSC
0.122455	0.000664713	0.939395	MILI_PSEUDOPODIA_HAPTOTAXIS_UP	0.12179	Curated	HGSC
0.0620265	0.00662379	0.939467	REACTOME_RNA_POL_II_TRANSCRIPTION_PRE_INITIATION_AND_PROMOTER_OPENING	0.0554027	Curated	HGSC
0.0894832	0.00645832	0.94172	REACTOME_FORMATION_OF_RNA_POL_II_ELONGATION_COMPLEX_	0.0830248	Curated	HGSC
0.104416	0.00658659	0.942011	REACTOME_DEADENYLATION_OF_MRNA	0.0978292	Curated	HGSC
0.0926167	0.00239144	0.942959	SPIELMAN_LYMPHOBLAST_EUROPEAN_VS_ASIAN_UP	0.0902252	Curated	HGSC
0.123208	0.00650932	0.943287	REACTOME_BRANCHED_CHAIN_AMINO_ACID_CATABOLISM	0.116699	Curated	HGSC
0.00951773	0.00680129	0.943375	BIOCARTA_CELL2CELL_PATHWAY	0.00271643	Curated	HGSC
0.0915246	0.00655188	0.944003	BIOCARTA_TOLL_PATHWAY	0.0849727	Curated	HGSC
-0.055847	0.00708869	0.944582	ZHANG_PROLIFERATING_VS_QUIESCENT	-0.0629357	Curated	HGSC
0.0350617	0.00676807	0.945427	REACTOME_JNK_C_JUN_KINASES_PHOSPHORYLATION_AND_ACTIVATION_MEDIATED_BY_ACTIVATED_HUMAN_TAK1	0.0282937	Curated	HGSC
0.0690218	0.00663815	0.945771	BIOCARTA_DEATH_PATHWAY	0.0623836	Curated	HGSC
-0.0616647	0.00697049	0.947415	PID_HDAC_CLASSIII_PATHWAY	-0.0686352	Curated	HGSC
-0.121771	0.0074831	0.948338	GERHOLD_ADIPOGENESIS_DN	-0.129254	Curated	HGSC
-0.0177339	0.00689462	0.948512	JAZAERI_BREAST_CANCER_BRCA1_VS_BRCA2_DN	-0.0246286	Curated	HGSC
0.0195336	0.00676605	0.948516	WEIGEL_OXIDATIVE_STRESS_BY_HNE_AND_H2O2	0.0127676	Curated	HGSC
0.000995643	0.0068438	0.948681	REACTOME_TRAF6_MEDIATED_INDUCTION_OF_NFKB_AND_MAP_KINASES_UPON_TLR7_8_OR_9_ACTIVATION	-0.00584816	Curated	HGSC
-0.234133	0.0070588	0.949239	VISALA_AGING_LYMPHOCYTE_UP	-0.241192	Curated	HGSC
-0.116179	0.00695357	0.950748	REACTOME_COPI_MEDIATED_TRANSPORT	-0.123132	Curated	HGSC
-0.0314253	0.00685773	0.950839	BIOCARTA_RARRXR_PATHWAY	-0.038283	Curated	HGSC
-0.0828871	0.0070889	0.951461	PID_CDC42_REG_PATHWAY	-0.089976	Curated	HGSC
-0.0333282	0.00737256	0.952841	REACTOME_FATTY_ACID_TRIACYLGLYCEROL_AND_KETONE_BODY_METABOLISM	-0.0407007	Curated	HGSC
0.0639285	0.00660029	0.953643	ZUCCHI_METASTASIS_UP	0.0573282	Curated	HGSC
0.00491908	0.00681326	0.953745	BIOCARTA_P38MAPK_PATHWAY	-0.00189418	Curated	HGSC
0.00431052	0.00681141	0.953821	PID_ARF_3PATHWAY	-0.00250089	Curated	HGSC
-0.109441	0.00698038	0.954065	REACTOME_SYNTHESIS_OF_SUBSTRATES_IN_N_GLYCAN_BIOSYTHESIS	-0.116421	Curated	HGSC
0.120374	0.00644818	0.954702	BIOCARTA_TNFR1_PATHWAY	0.113926	Curated	HGSC
0.0723349	0.00645127	0.954977	PID_TRKR_PATHWAY	0.0658836	Curated	HGSC
-0.0329329	0.00719041	0.955423	REACTOME_MHC_CLASS_II_ANTIGEN_PRESENTATION	-0.0401233	Curated	HGSC
0.0467097	0.0067224	0.956341	BIOCARTA_MITOCHONDRIA_PATHWAY	0.0399873	Curated	HGSC
-0.06445	0.00698789	0.957505	IVANOVA_HEMATOPOIESIS_STEM_CELL_SHORT_TERM	-0.0714379	Curated	HGSC
0.0098197	0.0067506	0.957568	WHITFIELD_CELL_CYCLE_G2_M	0.00306909	Curated	HGSC
0.102816	0.00525881	0.9582	REACTOME_APOPTOSIS	0.0975568	Curated	HGSC
0.0792575	0.00666496	0.958781	INAMURA_LUNG_CANCER_SCC_SUBTYPES_UP	0.0725926	Curated	HGSC
0.143971	0.0063738	0.958907	REACTOME_SIGNALING_BY_ROBO_RECEPTOR	0.137597	Curated	HGSC
-0.0249156	0.00684895	0.960448	BIOCARTA_AGPCR_PATHWAY	-0.0317645	Curated	HGSC
0.0979983	0.00561737	0.960904	NOUZOVA_TRETINOIN_AND_H4_ACETYLATION	0.092381	Curated	HGSC
0.0937992	0.00629553	0.96113	ST_FAS_SIGNALING_PATHWAY	0.0875037	Curated	HGSC
-0.0352849	0.00700868	0.961536	KLEIN_PRIMARY_EFFUSION_LYMPHOMA_UP	-0.0422936	Curated	HGSC
0.0536688	0.00647426	0.961688	GAZDA_DIAMOND_BLACKFAN_ANEMIA_PROGENITOR_DN	0.0471946	Curated	HGSC
-0.00842673	0.00687486	0.961857	REACTOME_MAP_KINASE_ACTIVATION_IN_TLR_CASCADE	-0.0153016	Curated	HGSC
0.058601	0.0066273	0.962059	KEGG_VASOPRESSIN_REGULATED_WATER_REABSORPTION	0.0519737	Curated	HGSC
0.0644535	0.00626635	0.962124	PID_MET_PATHWAY	0.0581872	Curated	HGSC
0.0325531	0.00673276	0.962717	IIZUKA_LIVER_CANCER_PROGRESSION_G1_G2_DN	0.0258203	Curated	HGSC
-0.105116	0.00746315	0.962816	GENTILE_UV_LOW_DOSE_DN	-0.112579	Curated	HGSC
0.019009	0.00677689	0.963697	DAVIES_MULTIPLE_MYELOMA_VS_MGUS_DN	0.0122321	Curated	HGSC
0.039245	0.006655	0.96405	BIOCARTA_INTEGRIN_PATHWAY	0.03259	Curated	HGSC
0.110877	0.00643108	0.964167	SIG_REGULATION_OF_THE_ACTIN_CYTOSKELETON_BY_RHO_GTPASES	0.104446	Curated	HGSC
-0.0196465	0.00703776	0.964436	HUMMERICH_SKIN_CANCER_PROGRESSION_UP	-0.0266843	Curated	HGSC
-0.00493943	0.0068858	0.964819	REACTOME_MYD88_MAL_CASCADE_INITIATED_ON_PLASMA_MEMBRANE	-0.0118252	Curated	HGSC
0.110184	0.00654253	0.965176	REACTOME_FORMATION_OF_TRANSCRIPTION_COUPLED_NER_TC_NER_REPAIR_COMPLEX	0.103642	Curated	HGSC
0.0366669	0.00418127	0.965506	DACOSTA_UV_RESPONSE_VIA_ERCC3_DN	0.0324856	Curated	HGSC
0.071956	0.00382952	0.965968	REACTOME_ADAPTIVE_IMMUNE_SYSTEM	0.0681265	Curated	HGSC
0.0863043	0.00653163	0.966809	PENG_GLUTAMINE_DEPRIVATION_UP	0.0797727	Curated	HGSC
0.158755	0.00616687	0.967815	YANG_BREAST_CANCER_ESR1_LASER_DN	0.152588	Curated	HGSC
-0.00136935	0.00686656	0.967988	REACTOME_ACTIVATED_TLR4_SIGNALLING	-0.00823591	Curated	HGSC
0.0190238	0.00678603	0.968103	REACTOME_ACTIVATED_TAK1_MEDIATES_P38_MAPK_ACTIVATION	0.0122378	Curated	HGSC
-0.0519123	0.00702665	0.968159	WEIGEL_OXIDATIVE_STRESS_BY_TBH_AND_H2O2	-0.058939	Curated	HGSC
0.211363	0.00640748	0.968232	REACTOME_APOPTOSIS_INDUCED_DNA_FRAGMENTATION	0.204956	Curated	HGSC
0.123747	0.00656068	0.968343	REACTOME_ACTIVATION_OF_GENES_BY_ATF4	0.117187	Curated	HGSC
0.0527324	0.00595931	0.968607	REACTOME_SIGNALLING_BY_NGF	0.0467731	Curated	HGSC
0.028859	0.0066667	0.969036	BYSTRYKH_HEMATOPOIESIS_STEM_CELL_AND_BRAIN_QTL_CIS	0.0221923	Curated	HGSC
-0.0591975	0.00709383	0.969228	PID_PTP1B_PATHWAY	-0.0662914	Curated	HGSC
0.113357	0.00621298	0.96929	KENNY_CTNNB1_TARGETS_DN	0.107144	Curated	HGSC
-0.143408	0.0119916	0.970943	BERENJENO_TRANSFORMED_BY_RHOA_DN	-0.1554	Curated	HGSC
0.120559	0.00574097	0.971428	DING_LUNG_CANCER_EXPRESSION_BY_COPY_NUMBER	0.114818	Curated	HGSC
0.0272056	0.00660893	0.972335	REACTOME_CELL_CELL_COMMUNICATION	0.0205966	Curated	HGSC
-0.16094	0.00723397	0.972582	NAKAYAMA_FGF2_TARGETS	-0.168174	Curated	HGSC
-0.0119473	0.00760488	0.972661	IVANOVA_HEMATOPOIESIS_LATE_PROGENITOR	-0.0195522	Curated	HGSC
0.133416	0.00661644	0.972881	MUELLER_COMMON_TARGETS_OF_AML_FUSIONS_UP	0.126799	Curated	HGSC
0.0475266	0.00645588	0.972998	DE_YY1_TARGETS_DN	0.0410707	Curated	HGSC
0.084176	0.00626993	0.97335	REACTOME_P75_NTR_RECEPTOR_MEDIATED_SIGNALLING	0.0779061	Curated	HGSC
-0.00686965	0.0069155	0.973752	ST_INTEGRIN_SIGNALING_PATHWAY	-0.0137851	Curated	HGSC
0.126569	0.00651876	0.973878	REACTOME_PERK_REGULATED_GENE_EXPRESSION	0.12005	Curated	HGSC
0.065448	-0.00365857	0.975092	DIAZ_CHRONIC_MEYLOGENOUS_LEUKEMIA_UP	0.0691066	Curated	HGSC
-0.123677	0.00727645	0.975139	REACTOME_TRIGLYCERIDE_BIOSYNTHESIS	-0.130954	Curated	HGSC
0.0612893	0.00670817	0.975639	BIOCARTA_INSULIN_PATHWAY	0.0545811	Curated	HGSC
0.04177	0.00675902	0.975971	AMIT_EGF_RESPONSE_20_MCF10A	0.035011	Curated	HGSC
-0.025821	0.00686486	0.976115	REACTOME_N_GLYCAN_TRIMMING_IN_THE_ER_AND_CALNEXIN_CALRETICULIN_CYCLE	-0.0326858	Curated	HGSC
0.0820922	0.00640981	0.976269	REACTOME_RNA_POL_II_PRE_TRANSCRIPTION_EVENTS	0.0756824	Curated	HGSC
0.0359865	0.00573799	0.976465	OSMAN_BLADDER_CANCER_UP	0.0302485	Curated	HGSC
-0.0400495	0.00696799	0.976561	REACTOME_ENDOSOMAL_SORTING_COMPLEX_REQUIRED_FOR_TRANSPORT_ESCRT	-0.0470174	Curated	HGSC
0.098128	0.00633919	0.976803	IKEDA_MIR1_TARGETS_UP	0.0917888	Curated	HGSC
-0.0567678	0.00702572	0.977509	TERAO_AOX4_TARGETS_SKIN_UP	-0.0637935	Curated	HGSC
0.058709	0.00661911	0.978352	APPIERTO_RESPONSE_TO_FENRETINIDE_UP	0.0520899	Curated	HGSC
0.0693671	0.00487617	0.978397	LIU_SOX4_TARGETS_DN	0.064491	Curated	HGSC
0.0758535	0.00652608	0.978696	REACTOME_APOPTOTIC_CLEAVAGE_OF_CELLULAR_PROTEINS	0.0693274	Curated	HGSC
0.121097	0.00620446	0.980241	PID_AR_PATHWAY	0.114893	Curated	HGSC
-0.0764485	0.00693094	0.980539	REACTOME_RETROGRADE_NEUROTROPHIN_SIGNALLING	-0.0833794	Curated	HGSC
-0.0278778	0.00744573	0.980831	CONCANNON_APOPTOSIS_BY_EPOXOMICIN_UP	-0.0353235	Curated	HGSC
-0.253376	0.00715703	0.980969	YAGUE_PRETUMOR_DRUG_RESISTANCE_DN	-0.260533	Curated	HGSC
-0.0725543	0.00736825	0.981165	PELLICCIOTTA_HDAC_IN_ANTIGEN_PRESENTATION_UP	-0.0799226	Curated	HGSC
0.130616	0.00634128	0.981222	ZHAN_VARIABLE_EARLY_DIFFERENTIATION_GENES_DN	0.124275	Curated	HGSC
0.0567508	0.00655833	0.982072	NATSUME_RESPONSE_TO_INTERFERON_BETA_DN	0.0501925	Curated	HGSC
-0.0744693	0.00766649	0.983309	KEGG_TIGHT_JUNCTION	-0.0821358	Curated	HGSC
0.0348942	0.00676829	0.983628	REACTOME_CASPASE_MEDIATED_CLEAVAGE_OF_CYTOSKELETAL_PROTEINS	0.028126	Curated	HGSC
0.0293721	0.00667029	0.983702	KEGG_EPITHELIAL_CELL_SIGNALING_IN_HELICOBACTER_PYLORI_INFECTION	0.0227018	Curated	HGSC
0.0939291	0.00666253	0.984155	REACTOME_MRNA_DECAY_BY_3_TO_5_EXORIBONUCLEASE	0.0872666	Curated	HGSC
0.0123014	0.00652164	0.985051	PARENT_MTOR_SIGNALING_UP	0.00577978	Curated	HGSC
0.00248045	0.00682241	0.985162	PID_RAC1_REG_PATHWAY	-0.00434196	Curated	HGSC
0.0481317	0.00676284	0.985198	SEMBA_FHIT_TARGETS_UP	0.0413689	Curated	HGSC
0.09545	0.00623212	0.985229	RODRIGUES_THYROID_CARCINOMA_DN	0.0892179	Curated	HGSC
0.0429891	0.0058275	0.986612	AGUIRRE_PANCREATIC_CANCER_COPY_NUMBER_UP	0.0371616	Curated	HGSC
0.0924388	0.00563721	0.98665	ELVIDGE_HYPOXIA_DN	0.0868015	Curated	HGSC
0.046796	0.0064378	0.986817	KEGG_LEUKOCYTE_TRANSENDOTHELIAL_MIGRATION	0.0403582	Curated	HGSC
0.100755	0.00659483	0.986843	REACTOME_DESTABILIZATION_OF_MRNA_BY_KSRP	0.0941597	Curated	HGSC
-0.00339733	0.00681993	0.986859	REACTOME_APOPTOTIC_CLEAVAGE_OF_CELL_ADHESION_PROTEINS	-0.0102173	Curated	HGSC
-0.0548488	0.00708419	0.987059	PID_AJDISS_2PATHWAY	-0.061933	Curated	HGSC
0.0217619	0.00677702	0.987535	BIOCARTA_NOS1_PATHWAY	0.0149849	Curated	HGSC
-0.0696345	0.00779093	0.98784	LANDIS_ERBB2_BREAST_TUMORS_324_UP	-0.0774254	Curated	HGSC
0.0915787	0.00658998	0.988098	REACTOME_ANTIGEN_PRESENTATION_FOLDING_ASSEMBLY_AND_PEPTIDE_LOADING_OF_CLASS_I_MHC	0.0849887	Curated	HGSC
0.0758677	0.00668194	0.988946	BIOCARTA_IGF1_PATHWAY	0.0691858	Curated	HGSC
[truncated: 5,631 more rows]

## Sheet: Supplemental Table 5
Supplemental Table 5 - TCGA data sets used in analysis
TCGA dataset	Description
Breast Invasive Carcinoma	TCGA, Provisional
Kidney Renal Cell Carcinoma	TCGA, Provisional
Lung Adenocarcinoma	TCGA, Provisional
Prostate Adenocarcinoma	TCGA, Provisional
Skin Cutaneous Melanoma	TCGA, Provisional
Bladder Urothelial Carcinoma	TCGA, Provisional
Liver Hepatocellular Carcinoma	TCGA, Provisional
Colorectal Adenocarcinoma	TCGA, Provisional
Uterine Corpus Endometrial Carcinoma	TCGA, Provisional
Ovarian Serous Cystaadenocarcinoma	TCGA, Provisional
Pancreatic Adenocarcinoma	TCGA, Provisional
Breast Invasive Carcinoma	TCGA, Cell 2015
TCGA_Ovarian_JHU_Proteome_CDAP.r2.itraq	CPTAC Ovarian Cancer, JHU
TCGA_Ovarian_PNNL_Proteome_CDAP.r2.itraq	CPTAC Ovarian Cancer, PNNL
TCGA_Ovarian_JHU_Proteome_CDAP.r2.summary	CPTAC Ovarian Cancer, JHU
TCGA_Ovarian_PNNL_Proteome_CDAP.r2.summary	CPTAC Ovarian Cancer, PNNL
TCGA_Breast_BI_Proteome_CDAP.r2.itraq	CPTAC Breast Cancer, Broad Institute

## Sheet: Supplemental Table 6
Supplemental Table 6 - R data storage file descriptions
Filename	Description	Sample Set	Notes
ch_OvC_FFPE_normalizedPeptides_EColi_fa1.rds	Normalized peptide data for only E.coli peptides from replicate 1, injection 1	FFPE	a1,a5,a6,a9,a10 = HGSC, a2,a3,a4,a7,a8 = CCC
ch_OvC_FFPE_normalizedPeptides_EColi_fa2.rds	Normalized peptide data for only E.coli peptides from replicate 1, injection 2	FFPE	a1,a5,a6,a9,a10 = HGSC, a2,a3,a4,a7,a8 = CCC
ch_OvC_FFPE_normalizedPeptides_EColi_fb1.rds	Normalized peptide data for only E.coli peptides from replicate 2, injection 1	FFPE	b1,b5,b6,b9,b10 = HGSC, b2,b3,b4,b7,b8 = CCC
ch_OvC_FFPE_normalizedPeptides_EColi_fb2.rds	Normalized peptide data for only E.coli peptides from replicate 2, injection 2	FFPE	b1,b5,b6,b9,b10 = HGSC, b2,b3,b4,b7,b8 = CCC
ch_OvC_FFPE_normalizedPeptides_fa1.rds	Normalized peptide data for Human peptides from replicate 1, injection 1	FFPE	a1,a5,a6,a9,a10 = HGSC, a2,a3,a4,a7,a8 = CCC
ch_OvC_FFPE_normalizedPeptides_fa2.rds	Normalized peptide data for Human peptides from replicate 1, injection 2	FFPE	a1,a5,a6,a9,a10 = HGSC, a2,a3,a4,a7,a8 = CCC
ch_OvC_FFPE_normalizedPeptides_fb1.rds	Normalized peptide data for Human peptides from replicate 2, injection 1	FFPE	b1,b5,b6,b9,b10 = HGSC, b2,b3,b4,b7,b8 = CCC
ch_OvC_FFPE_normalizedPeptides_fb2.rds	Normalized peptide data for Human peptides from replicate 2, injection 2	FFPE	b1,b5,b6,b9,b10 = HGSC, b2,b3,b4,b7,b8 = CCC
ch_OvC_FFPE_processedPeptides_fa1.rds	Raw processed peptides for Human from replicate 1, injection 1	FFPE	a1,a5,a6,a9,a10 = HGSC, a2,a3,a4,a7,a8 = CCC
ch_OvC_FFPE_processedPeptides_fa2.rds	Raw processed peptides for Human from replicate 1, injection 2	FFPE	a1,a5,a6,a9,a10 = HGSC, a2,a3,a4,a7,a8 = CCC
ch_OvC_FFPE_processedPeptides_fb1.rds	Raw processed peptides for Human from replicate 2, injection 1	FFPE	b1,b5,b6,b9,b10 = HGSC, b2,b3,b4,b7,b8 = CCC
ch_OvC_FFPE_processedPeptides_fb2.rds	Raw processed peptides for Human from replicate 2, injection 2	FFPE	b1,b5,b6,b9,b10 = HGSC, b2,b3,b4,b7,b8 = CCC
ch_OvC_FFPE_proteinSet.rds	Processed protein set comparing HGSC with CCC	FFPE	logFC = log2 fold change HGSC vs. CCC, t = t-statistic, score = median p-value, p-value = protein p-value, pVal = adjusted p-value
ch_OvC_Frozen_processedPeptides_fa1.rds	Raw processed peptides for Human from replicate 1, injection 1	Frozen	a1,a2,a3,a4 = HGSC, a5,a6,a7,a8 = CCC
ch_OvC_Frozen_processedPeptides_fa2.rds	Raw processed peptides for Human from replicate 1, injection 2	Frozen	a1,a2,a3,a4 = HGSC, a5,a6,a7,a8 = CCC
ch_OvC_Frozen_processedPeptides_fb1.rds	Raw processed peptides for Human from replicate 2, injection 1	Frozen	b1,b2,b3,b4 = HGSC, b5,b6,b7,b8 = CCC
ch_OvC_Frozen_processedPeptides_fb2.rds	Raw processed peptides for Human from replicate 2, injection 2	Frozen	b1,b2,b3,b4 = HGSC, b5,b6,b7,b8 = CCC
ch_OvC_Frozen_proteinSet.rds	Processed protein set comparing HGSC with CCC	Frozen	logFC = log2 fold change HGSC vs. CCC, t = t-statistic, score = median p-value, p-value = protein p-value, pVal = adjusted p-value
ch_OvC_CellLine_processedPeptides_fa1.rds	Raw processed peptides for Human from replicate 1	Cell Line	a1,a2,a3 = HGSC, a4,a5,a6 = CCC
ch_OvC_CellLine_processedPeptides_fa2.rds	Raw processed peptides for Human from replicate 2	Cell Line	a1,a2,a3 = HGSC, a4,a5,a6 = CCC
ch_OvC_CellLine_proteinSet.rds	Processed protein set comparing HGSC with CCC	Cell Line	logFC = log2 fold change HGSC vs. CCC, t = t-statistic, score = median p-value, p-value = protein p-value, pVal = adjusted p-value
ch_OvC_wStd_normalizedPeptides_EColi_fa1.rds	Normalized peptide data for only E.coli peptides from replicate 1, batch 1	18 patient set	a1,a2,a3 = HGSC, a4,a5,a6 = CCC, a7,a8,a9 = ENOC,aStd = pooled standard
ch_OvC_wStd_normalizedPeptides_EColi_fa2.rds	Normalized peptide data for only E.coli peptides from replicate 2, batch 1	18 patient set	a1,a2,a3 = HGSC, a4,a5,a6 = CCC, a7,a8,a9 = ENOC,aStd = pooled standard
ch_OvC_wStd_normalizedPeptides_EColi_fa3.rds	Normalized peptide data for only E.coli peptides from replicate 3, batch 1	18 patient set	a1,a2,a3 = HGSC, a4,a5,a6 = CCC, a7,a8,a9 = ENOC,aStd = pooled standard
ch_OvC_wStd_normalizedPeptides_EColi_fb1.rds	Normalized peptide data for only E.coli peptides from replicate 1, batch 2	18 patient set	b1,b2,b3 = HGSC, b4,b5,b6 = CCC, b7,b8,b9 = ENOC, aStd = pooled standard
ch_OvC_wStd_normalizedPeptides_EColi_fb2.rds	Normalized peptide data for only E.coli peptides from replicate 2, batch 2	18 patient set	b1,b2,b3 = HGSC, b4,b5,b6 = CCC, b7,b8,b9 = ENOC, aStd = pooled standard
ch_OvC_wStd_normalizedPeptides_EColi_fb3.rds	Normalized peptide data for only E.coli peptides from replicate 3, batch 2	18 patient set	b1,b2,b3 = HGSC, b4,b5,b6 = CCC, b7,b8,b9 = ENOC, aStd = pooled standard
ch_OvC_wStd_normalizedPeptides_Human_fa1.rds	Normalized peptide data for only Human peptides from replicate 1, batch 1	18 patient set	a1,a2,a3 = HGSC, a4,a5,a6 = CCC, a7,a8,a9 = ENOC,aStd = pooled standard
ch_OvC_wStd_normalizedPeptides_Human_fa2.rds	Normalized peptide data for only Human peptides from replicate 2, batch 1	18 patient set	a1,a2,a3 = HGSC, a4,a5,a6 = CCC, a7,a8,a9 = ENOC,aStd = pooled standard
ch_OvC_wStd_normalizedPeptides_Human_fa3.rds	Normalized peptide data for only Human peptides from replicate 3, batch 1	18 patient set	a1,a2,a3 = HGSC, a4,a5,a6 = CCC, a7,a8,a9 = ENOC,aStd = pooled standard
ch_OvC_wStd_normalizedPeptides_Human_fb1.rds	Normalized peptide data for only Human peptides from replicate 1, batch 2	18 patient set	b1,b2,b3 = HGSC, b4,b5,b6 = CCC, b7,b8,b9 = ENOC, aStd = pooled standard
ch_OvC_wStd_normalizedPeptides_Human_fb2.rds	Normalized peptide data for only Human peptides from replicate 2, batch 2	18 patient set	b1,b2,b3 = HGSC, b4,b5,b6 = CCC, b7,b8,b9 = ENOC, aStd = pooled standard
ch_OvC_wStd_normalizedPeptides_Human_fb3.rds	Normalized peptide data for only Human peptides from replicate 3, batch 2	18 patient set	b1,b2,b3 = HGSC, b4,b5,b6 = CCC, b7,b8,b9 = ENOC, aStd = pooled standard
ch_OvC_wStd_processedPeptides_a1.rds	Raw processed peptides for Human and E.coli from replicate 1, batch 1	18 patient set	a1,a2,a3 = HGSC, a4,a5,a6 = CCC, a7,a8,a9 = ENOC,aStd = pooled standard
ch_OvC_wStd_processedPeptides_a2.rds	Raw processed peptides for Human and E.coli from replicate 2, batch 1	18 patient set	a1,a2,a3 = HGSC, a4,a5,a6 = CCC, a7,a8,a9 = ENOC, aStd = pooled standard
ch_OvC_wStd_processedPeptides_a3.rds	Raw processed peptides for Human and E.coli from replicate 3, batch 1	18 patient set	a1,a2,a3 = HGSC, a4,a5,a6 = CCC, a7,a8,a9 = ENOC, aStd = pooled standard
ch_OvC_wStd_processedPeptides_b1.rds	Raw processed peptides for Human and E.coli from replicate 1, batch 2	18 patient set	b1,b2,b3 = HGSC, b4,b5,b6 = CCC, b7,b8,b9 = ENOC, aStd = pooled standard
ch_OvC_wStd_processedPeptides_b2.rds	Raw processed peptides for Human and E.coli from replicate 2, batch 2	18 patient set	b1,b2,b3 = HGSC, b4,b5,b6 = CCC, b7,b8,b9 = ENOC,aStd = pooled standard
ch_OvC_wStd_processedPeptides_b3.rds	Raw processed peptides for Human and E.coli from replicate 3, batch 2	18 patient set	b1,b2,b3 = HGSC, b4,b5,b6 = CCC, b7,b8,b9 = ENOC, aStd = pooled standard
ch_OvC_wStd_Proteins_CCCvENOC.rds	Protein expression comparison between CCC and ENOC	18 patient set	PROexp = log2 fold change, t = t-statistic, score = median p-value, p = protein p-value, p.fdr = adjusted protein p-value
ch_OvC_wStd_Proteins_HGSCvCCC.rds	Protein expression comparison between HGSC and CCC	18 patient set	PROexp = log2 fold change, t = t-statistic, score = median p-value, p = protein p-value, p.fdr = adjusted protein p-value
ch_OvC_wStd_Proteins_HGSCvENOC.rds	Protein expression comparison between HGSC and ENOC	18 patient set	PROexp = log2 fold change, t = t-statistic, score = median p-value, p = protein p-value, p.fdr = adjusted protein p-value
ch_OvC_wStd_RLEproteinSet_wHGSCvariance.rds	Complete set of RLE values for the 18 tumor set	18 patient set	a1.x = HGSC, batch 1…a4.y = CCC, batch 2…x and y denote batches, a1-a9 is as in other tables
ch_OvC_wStd_RNA_CCCvENOC.rds	RNA expression comparison between CCC and ENOC	18 patient set	RNAexp = log2 fold change
ch_OvC_wStd_RNA_HGSCvCCC.rds	RNA expression comparison between HGSC and CCC	18 patient set	RNAexp = log2 fold change
ch_OvC_wStd_RNA_HGSCvENOC.rds	RNA expression comparison between HGSC and ENOC	18 patient set	RNAexp = log2 fold change
ch_OvC_wStd_PCA_Analysis.rds	Set of genes used in the PCA analysis for the 18 tumor set	18 patient set	Standard output from PRCOMP function in R

## Sheet: Supplemental Table 7
Supplemental Table 7 - R code descriptions
Filename	Description	Sample Set
ch_OvC_TMT10_FFPE_ProcRawPeptideSet.R	Contains the code to process the FDR filtered peptide spectra matches and output the data	FFPE
ch_OvC_TMT10_FFPE_NormPeptideSet.R	Contains the code to normalize the peptide areas and output an expression set of values	FFPE
ch_OvC_TMT10_FFPE_CompareSubtypes.R	Code to compare the HGSC and CCC expression in the FFPE samples	FFPE
ch_OvC_TMT10_FFPE_ExamineReplication.R	Code to examine replication of technical and biological replicates, and the E.coli standard	FFPE
ch_OvC_TMT10_FFPE_IdentificationMetrics.R	Code to map the identification data to the Human Protein Atlas RNAseq to look at IDs	FFPE
ch_OvC_TMT10_FFPE_MSigDB.R	Code to query MSigDB against the FFPE data	FFPE
ch_OvC_TMT10_FFPEvsCellLine_CompareSubtypes.R	Code to compare the FFPE values with those derived from the Cell Line data	FFPE
ch_OvC_TMT10_FFPEvsFrozen_CompareSubtypes.R	Code to compare the FFPE values with those derived from the Frozen tissue data	FFPE
ch_OvC_TMT10_Frozen_CompareSubtypes.R	Code to compare the HGSC and CCC expression in the Frozen samples	Frozen
ch_OvC_TMT10_Frozen_ExamineReplication.R	Code to examine technical and biological replication in the Frozen tissue samples	Frozen
ch_OvC_TMT10_Frozen_IdentificationMetrics.R	Code to map the identification data to the Human Protein Atlas RNAseq to look at IDs	Frozen
ch_OvC_TMT10_Frozen_ProcRawPeptideSet.R	Contains the code to process the FDR filtered peptide spectra matches and output the data	Frozen
ch_OvC_TMT10_Cell_CompareSubtypes.R	Code to compare the HGSC and CCC expression in the Cell Line samples	Cell Line
ch_OvC_TMT10_Cell_ExamineReplication.R	Code to examine technical and biological replication in the Cell Line samples	Cell Line
ch_OvC_TMT10_Cell_IdentificationMetrics.R	Code to map the identification data to the Human Protein Atlas RNAseq to look at IDs	Cell Line
ch_OvC_TMT10_Cell_ProcRawPeptideSet.R	Contains the code to process the FDR filtered peptide spectra matches and output the data	Cell Line
ch_OvC_TMT10_wStd_ClusterRNAData.R	Clustering of the RNA microarray set using the protein markers	18 tumor set
ch_OvC_TMT10_wStd_CompareSubtypes.R	Comparing the protein expression for HGSC, CCC, and ENOC in the protein data	18 tumor set
ch_OvC_TMT10_wStd_ExamineReplication.R	Examining replication in the 18 tumor proteomics set	18 tumor set
ch_OvC_TMT10_wStd_GEOdatasets.R	Processing microarray data for GSE65986	18 tumor set
ch_OvC_TMT10_wStd_GEOdatasets2.R	Processing microarray data for GSE6008	18 tumor set
ch_OvC_TMT10_wStd_HumanProteinAtlas.R	Querying the Human Protein Atlas with the 18 tumor proteomics set	18 tumor set
ch_OvC_TMT10_wStd_IdentificationMetrics.R	Code to map the identification data to the Human Protein Atlas RNAseq to look at IDs in the 18 tumor proteomics set	18 tumor set
ch_OvC_TMT10_wStd_MethylationAnalysis.R	Methylation analysis using TCGA data with the 18 tumor proteomics set	18 tumor set
ch_OvC_TMT10_wStd_NormPeptideSet.R	Test code to work on normalization of the 18 tumor proteomics data (not used)	18 tumor set
ch_OvC_TMT10_wStd_PCAnalysis.R	Code to perform clustering and PCA of the 18 tumor proteomics data	18 tumor set
ch_OvC_TMT10_wStd_ProcRawPeptideSet.R	Contains the code to process the FDR filtered peptide spectra matches and output the data	18 tumor set
ch_OvC_TMT10_wStd_SubtypeMarkerSet.R	Deriving a set of markers for HGSC data based on comparison with the subtypes	18 tumor set
ch_OvC_TMT10_wStd_SurvivalMarkers.R	Expression analysis of markers of prognosis from the TCGA data	18 tumor set
ch_OvC_TMT10_wStd_CPTACov.R	Expression analysis of markers of HGSC across the CPTAC ovarian cancer data	18 tumor set
ch_OvC_TMT10_wStd_MSigDB.R	Query MSigDB with the subtype data sets	18 tumor set
ch_OvC_TMT10_wStd_OCCCsigSet.R	Compares CCC metabolic signature with proteomics data	18 tumor set
ch_OvC_TMT10_All_MicroarrayComparison.R	Comparing all samples, FFPE, Frozen, Cell Line with the microarray data	All

## Sheet: Supplemental Table 8
Supplemental Table 8 - Example data file naming conventions included in online repository
Filename prefix example	Description	Sample Set	Type	Number of Files
ch_Dec2015_OvC_TMT10_Set1A_F10a.raw	These are from the wStd, 18-tumor set experiments. Set1A is the first 10plex, where A, B, C denote biological replicates. Set2 is the second 10plex, where A, B, C denote biological replicates. F10a is the fraction number, in this case fraction 10 of 12 total. TMT10 indicates that this is a 10plex TMT experiment.	18 tumor set	raw data	72
ch_04Aug2015_OvCcell-TMT6_HpH_repA1_1.raw	These are from the cell line experiments. A1 is biological replicate A, B is replicate B. The number at the end denotes the fraction.	Cell Line	raw data	20
ch_08July2015_OvC_TMT10_HpH_repA1_1.raw	These are from the FFPE experiments. RepA1 denotes biological replicate A, technical replicate 1. RepB2 denotes biological replicate B, technical replicate 2. The end number denotes the fraction.	FFPE	raw data	40
ch_10Sept2015_OvC_TMT8_Frozen_HpH_1a.raw	These are from the Frozen samples. 1a denotes technical replicate A, fraction 1. The batches are denoted by two different dates, 10Sept is batch 1, 18Sept is batch 2. The different batches are biological replicates.	Frozen	raw data	40
ch_Dec2015_OvC_TMT10_Set1A_PSMs.txt	PSM results for Set 1, biological replicate A	18 tumor set	search result	1
ch_Dec2015_OvC_TMT10_Set1A_Proteins.txt	Protein results for Set 1, biological replicate A. Used only for annotation of PSMs	18 tumor set	search result	1
ch_Dec2015_OvC_TMT10_Set1B_PSMs.txt	PSM results for Set 1, biological replicate B	18 tumor set	search result	1
ch_Dec2015_OvC_TMT10_Set1B_Proteins.txt	Protein results for Set 1, biological replicate B. Used only for annotation of PSMs	18 tumor set	search result	1
ch_Dec2015_OvC_TMT10_Set1C_PSMs.txt	PSM results for Set 1, biological replicate C	18 tumor set	search result	1
ch_Dec2015_OvC_TMT10_Set1C_Proteins.txt	Protein results for Set 1, biological replicate C. Used only for annotation of PSMs	18 tumor set	search result	1
ch_Dec2015_OvC_TMT10_Set2A_PSMs.txt	PSM results for Set 2, biological replicate A	18 tumor set	search result	1
ch_Dec2015_OvC_TMT10_Set2A_Proteins.txt	Protein results for Set 2, biological replicate A. Used only for annotation of PSMs	18 tumor set	search result	1
ch_Dec2015_OvC_TMT10_Set2B_PSMs.txt	PSM results for Set 2, biological replicate B	18 tumor set	search result	1
ch_Dec2015_OvC_TMT10_Set2B_Proteins.txt	Protein results for Set 2, biological replicate B. Used only for annotation of PSMs	18 tumor set	search result	1
ch_Dec2015_OvC_TMT10_Set2C_PSMs.txt	PSM results for Set 2, biological replicate C	18 tumor set	search result	1
ch_Dec2015_OvC_TMT10_Set2C_Proteins.txt	Protein results for Set 2, biological replicate C. Used only for annotation of PSMs	18 tumor set	search result	1
ch_04Aug2015_OvCcell-TMT6_HpH_repA1_PSMs.txt	PSM results for cell line data, biological replicate A	Cell Line	search result	1
ch_04Aug2015_OvCcell-TMT6_HpH_repA1_Proteins.txt	Protein results for cell line data, biological replicate A. Used only for annotation of PSMs.	Cell Line	search result	1
ch_04Aug2015_OvCcell-TMT6_HpH_repA2_PSMs.txt	PSM results for cell line data, biological replicate B	Cell Line	search result	1
ch_04Aug2015_OvCcell-TMT6_HpH_repA2_Proteins.txt	Protein results for cell line data, biological replicate B. Used only for annotation of PSMs.	Cell Line	search result	1
ch_08July2015_OvC-TMT10_HpH_repA1_med_PSMs.txt	PSM results for FFPE data, biological replicate A, technical replicate 1	FFPE	search result	1
ch_08July2015_OvC-TMT10_HpH_repA1_med_Proteins.txt	Protein results for FFPE data, biological replicate A, technical replicate 1	FFPE	search result	1
ch_08July2015_OvC-TMT10_HpH_repA2_med_PSMs.txt	PSM results for FFPE data, biological replicate A, technical replicate 2	FFPE	search result	1
ch_08July2015_OvC-TMT10_HpH_repA2_med_Proteins.txt	Protein results for FFPE data, biological replicate A, technical replicate 2	FFPE	search result	1
ch_09July2015_OvC-TMT10_HpH_repB1_med_PSMs.txt	PSM results for FFPE data, biological replicate B, technical replicate 1	FFPE	search result	1
ch_09July2015_OvC-TMT10_HpH_repB1_med_Proteins.txt	Protein results for FFPE data, biological replicate B, technical replicate 1	FFPE	search result	1
ch_09July2015_OvC-TMT10_HpH_repB2_med_PSMs.txt	PSM results for FFPE data, biological replicate B, technical replicate 2	FFPE	search result	1
ch_09July2015_OvC-TMT10_HpH_repB2_med_Proteins.txt	Protein results for FFPE data, biological replicate B, technical replicate 2	FFPE	search result	1
ch_10Sept2015_OvC_TMT8_Frozen_HpH_A_med_PSMs.txt	PSM results for Frozen data, biological replicate A, technical replicate 1	Frozen	search result	1
ch_10Sept2015_OvC_TMT8_Frozen_HpH_A_med_Proteins.txt	Protein results for Frozen data, biological replicate A, technical replicate 1	Frozen	search result	1
ch_10Sept2015_OvC_TMT8_Frozen_HpH_B_med_PSMs.txt	PSM results for Frozen data, biological replicate A, technical replicate 2	Frozen	search result	1
ch_10Sept2015_OvC_TMT8_Frozen_HpH_B_med_Proteins.txt	Protein results for Frozen data, biological replicate A, technical replicate 2	Frozen	search result	1
ch_18Sept2015_OvC_TMT8_Frozen_HpH_A_PSMs.txt	PSM results for Frozen data, biological replicate B, technical replicate 1	Frozen	search result	1
ch_18Sept2015_OvC_TMT8_Frozen_HpH_A_Proteins.txt	Protein results for Frozen data, biological replicate B, technical replicate 1	Frozen	search result	1
ch_18Sept2015_OvC_TMT8_Frozen_HpH_B_PSMs.txt	PSM results for Frozen data, biological replicate B, technical replicate 2	Frozen	search result	1
ch_18Sept2015_OvC_TMT8_Frozen_HpH_B_Proteins.txt	Protein results for Frozen data, biological replicate B, technical replicate 2	Frozen	search result	1
